# Supplementary material for: Poly[μ-aqua-μ-(N,4-di­chloro-2-methyl­benzene­sulfonamidato)-potassium]
Source: Acta Crystallogr Sect E Struct Rep Online. 2013 Jul 3;69(Pt 8):m426. doi: 10.1107/S1600536813015845 (PMC3793672; doi:10.1107/S1600536813015845)
Supplement: Supplementary file 1 [file e-69-0m426-sup1.cif]

##############################################################################
#                                                                            #
# This CIF contains the data in a paper accepted for publication in          #
# Acta Crystallographica Section E. It conforms to the requirements of       #
# Notes for Authors for Acta Crystallographica Section E, and has been       #
# peer reviewed under the auspices of the IUCr Commission on Journals.       #
#                                                                            #
# Full details of the Crystallographic Information File format               #
# are given in the paper "The Crystallographic Information File (CIF):       #
# a New Standard Archive File for Crystallography" by S. R. Hall, F. H.      #
# Allen and I. D. Brown [Acta Cryst. (1991), A47, 655-685].                  #
#                                                                            #
# The current version of the core CIF dictionary is obtainable from          #
# ftp://ftp.iucr.org/pub/cif_core.dic.                                       #
#                                                                            #
# Software is freely available for graphical display of the structure(s)     #
# in this CIF. For information consult the CIF software page                 #
# http://www.iucr.org/resources/cif/software.                                #
#                                                                            #
# This file may be used for bona fide research purposes within the           #
# scientific community so long as proper attribution is given to the journal # 
# article from which it was obtained.                                        #
#                                                                            #
##############################################################################
data_I
_audit_creation_method     SHELXL-97
_chemical_name_systematic
;
Poly[\m-aqua-\m-(<i>N</i>,4-dichloro-2-methylbenzenesulfonamidato)-potassium]
;
_chemical_name_common     ?
_chemical_formula_moiety     'C7 H8 Cl2 K N O3 S'
_chemical_formula_sum     'C7 H8 Cl2 K N O3 S'
_chemical_formula_iupac     '[K (C7 H6 Cl2 N O2 S) (H2 O)]'
_chemical_formula_weight     296.20
_chemical_melting_point     ?
_symmetry_cell_setting     monoclinic
_symmetry_space_group_name_H-M     'P 21/c'
_symmetry_space_group_name_HALL     '-P 2ybc'
loop_
    _symmetry_equiv_pos_as_xyz
    'x, y, z'
    '-x, y+1/2, -z+1/2'
    '-x, -y, -z'
    'x, -y-1/2, z-1/2'
_cell_length_a     15.1900(10)
_cell_length_b     11.3138(9)
_cell_length_c     6.7200(5)
_cell_angle_alpha     90.00
_cell_angle_beta     100.627(7)
_cell_angle_gamma     90.00
_cell_volume     1135.07(14)
_cell_formula_units_Z     4
_cell_measurement_reflns_used     2383
_cell_measurement_theta_min     3.08
_cell_measurement_theta_max     27.79
_cell_measurement_temperature     293(2)
_exptl_crystal_description     plate
_exptl_crystal_colour     colourless
_exptl_crystal_size_max     0.44
_exptl_crystal_size_mid     0.28
_exptl_crystal_size_min     0.06
_exptl_crystal_density_diffrn     1.733
_exptl_crystal_density_meas     ?
_exptl_crystal_density_method     'not measured'
_exptl_crystal_F_000     600
_exptl_absorpt_coefficient_mu     1.107
_exptl_absorpt_correction_type     multi-scan
_exptl_absorpt_process_details
;
(CrysAlis RED; Oxford Diffraction, 2009)
;
_exptl_absorpt_correction_T_min     0.6416
_exptl_absorpt_correction_T_max     0.9366
_exptl_special_details     ?
_diffrn_ambient_temperature     293(2)
_diffrn_radiation_type     MoK\a
_diffrn_radiation_wavelength     0.71073
_diffrn_radiation_source     'fine-focus sealed tube'
_diffrn_radiation_monochromator     graphite
_diffrn_measurement_device_type
;
Oxford Diffraction Xcalibur diffractometer
with a Sapphire CCD detector
;
_diffrn_measurement_method
;
Rotation method data acquisition using omega scans
;
_diffrn_detector_area_resol_mean     ?
_diffrn_reflns_number     4588
_diffrn_reflns_av_R_equivalents     0.0218
_diffrn_reflns_av_sigmaI/netI     0.0213
_diffrn_reflns_theta_min     3.08
_diffrn_reflns_theta_max     26.37
_diffrn_reflns_theta_full     26.37
_diffrn_measured_fraction_theta_max     0.990
_diffrn_measured_fraction_theta_full     0.990
_diffrn_reflns_limit_h_min     -18
_diffrn_reflns_limit_h_max     16
_diffrn_reflns_limit_k_min     -14
_diffrn_reflns_limit_k_max     6
_diffrn_reflns_limit_l_min     -3
_diffrn_reflns_limit_l_max     8
_diffrn_standards_number     ?
_diffrn_standards_interval_count     ?
_diffrn_standards_interval_time     ?
_diffrn_standards_decay_%     0
_refine_special_details
;
Refinement of <i>F</i>^2^ against ALL reflections. The weighted <i>R</i>-factor
<i>wR</i> and goodness of fit <i>S</i> are based on <i>F</i>^2^, conventional
<i>R</i>-factors <i>R</i> are based on <i>F</i>, with <i>F</i> set to zero for
negative <i>F</i>^2^. The threshold expression of <i>F</i>^2^ >
\s(<i>F</i>^2^) is used only for calculating <i>R</i>-factors(gt) <i>etc</i>.
and is not relevant to the choice of reflections for refinement.
<i>R</i>-factors based on <i>F</i>^2^ are statistically about twice as large
as those based on <i>F</i>, and <i>R</i>- factors based on ALL data will be
even larger.
;
_reflns_number_total     2297
_reflns_number_gt     2043
_reflns_threshold_expression     I>2\s(I)
_refine_ls_structure_factor_coef     Fsqd
_refine_ls_matrix_type     full
_refine_ls_R_factor_all     0.0836
_refine_ls_R_factor_gt     0.0759
_refine_ls_wR_factor_gt     0.1894
_refine_ls_wR_factor_ref     0.1933
_refine_ls_goodness_of_fit_ref     1.281
_refine_ls_restrained_S_all     1.281
_refine_ls_number_reflns     2297
_refine_ls_number_parameters     144
_refine_ls_number_restraints     3
_refine_ls_hydrogen_treatment     mixed
_refine_ls_weighting_scheme     calc
_refine_ls_weighting_details
         'calc w=1/[\s^2^(Fo^2^)+(0.0345P)^2^+9.1024P] where P=(Fo^2^+2Fc^2^)/3'
_atom_sites_solution_hydrogens     geom
_atom_sites_solution_primary     direct
_atom_sites_solution_secondary     difmap
_refine_ls_shift/su_max     0.002
_refine_ls_shift/su_mean     0.000
_refine_diff_density_max     0.963
_refine_diff_density_min     -0.448
_refine_ls_extinction_method     none
_refine_ls_extinction_coef     ?
loop_
    _atom_type_symbol
    _atom_type_description
    _atom_type_scat_dispersion_real
    _atom_type_scat_dispersion_imag
    _atom_type_scat_source
    'C' 'C' 0.0033 0.0016
                         'International Tables Vol C Tables 4.2.6.8 and 6.1.1.4'
    'H' 'H' 0.0000 0.0000
                         'International Tables Vol C Tables 4.2.6.8 and 6.1.1.4'
    'N' 'N' 0.0061 0.0033
                         'International Tables Vol C Tables 4.2.6.8 and 6.1.1.4'
    'O' 'O' 0.0106 0.0060
                         'International Tables Vol C Tables 4.2.6.8 and 6.1.1.4'
    'K' 'K' 0.2009 0.2494
                         'International Tables Vol C Tables 4.2.6.8 and 6.1.1.4'
    'Cl' 'Cl' 0.1484 0.1585
                         'International Tables Vol C Tables 4.2.6.8 and 6.1.1.4'
    'S' 'S' 0.1246 0.1234
                         'International Tables Vol C Tables 4.2.6.8 and 6.1.1.4'
_computing_data_collection
;
CrysAlis CCD (Oxford Diffraction, 2009)
;
_computing_cell_refinement
;
CrysAlis RED (Oxford Diffraction, 2009)
;
_computing_data_reduction
;
CrysAlis RED (Oxford Diffraction, 2009)
;
_computing_structure_solution     'SHELXS97 (Sheldrick, 2008)'
_computing_structure_refinement     'SHELXL97 (Sheldrick, 2008)'
_computing_molecular_graphics     'PLATON (Spek, 2009)'
_computing_publication_material     'SHELXL97 (Sheldrick, 2008)'
loop_
    _atom_site_type_symbol
    _atom_site_label
    _atom_site_fract_x
    _atom_site_fract_y
    _atom_site_fract_z
    _atom_site_U_iso_or_equiv
    _atom_site_adp_type
    _atom_site_calc_flag
    _atom_site_refinement_flags
    _atom_site_occupancy
    _atom_site_symmetry_multiplicity
    _atom_site_disorder_assembly
    _atom_site_disorder_group
    C C1 0.2356(4) 0.4297(6) 0.1358(9) 0.0268(13) Uani d . 1 1 . .
    C C2 0.1902(4) 0.5272(6) 0.1947(9) 0.0303(13) Uani d . 1 1 . .
    C C3 0.1045(5) 0.5082(8) 0.2363(10) 0.0404(17) Uani d . 1 1 . .
    H H3 0.0720 0.5711 0.2749 0.049 Uiso calc R 1 1 . .
    C C4 0.0680(5) 0.3960(8) 0.2203(11) 0.0441(18) Uani d . 1 1 . .
    C C5 0.1126(5) 0.3003(8) 0.1652(12) 0.0482(19) Uani d . 1 1 . .
    H H5 0.0870 0.2254 0.1570 0.058 Uiso calc R 1 1 . .
    C C6 0.1975(5) 0.3183(7) 0.1216(10) 0.0378(15) Uani d . 1 1 . .
    H H6 0.2291 0.2547 0.0824 0.045 Uiso calc R 1 1 . .
    C C7 0.2269(5) 0.6544(6) 0.2104(11) 0.0364(15) Uani d . 1 1 . .
    H H7A 0.2240 0.6863 0.0769 0.055 Uiso calc R 1 1 . .
    H H7B 0.2880 0.6539 0.2803 0.055 Uiso calc R 1 1 . .
    H H7C 0.1916 0.7024 0.2837 0.055 Uiso calc R 1 1 . .
    N N1 0.3485(4) 0.5488(5) -0.0738(9) 0.0372(13) Uani d . 1 1 . .
    O O1 0.4057(3) 0.4798(5) 0.2621(7) 0.0413(12) Uani d . 1 1 . .
    O O2 0.3645(3) 0.3298(4) -0.0029(7) 0.0388(11) Uani d . 1 1 . .
    O O3 0.5671(4) 0.2308(6) -0.0773(10) 0.0545(15) Uani d D 1 1 . .
    H H31 0.595(5) 0.292(5) -0.027(13) 0.065 Uiso d D 1 1 . .
    H H32 0.598(5) 0.197(7) -0.153(12) 0.065 Uiso d D 1 1 . .
    K K1 0.44984(10) 0.36919(13) -0.3505(2) 0.0356(4) Uani d . 1 1 . .
    Cl Cl1 0.27213(14) 0.52161(18) -0.3006(3) 0.0476(5) Uani d . 1 1 . .
    Cl Cl2 -0.03915(14) 0.3782(3) 0.2755(4) 0.0797(9) Uani d . 1 1 . .
    S S1 0.34542(10) 0.44325(14) 0.0788(2) 0.0283(4) Uani d . 1 1 . .
loop_
    _atom_site_aniso_label
    _atom_site_aniso_U_11
    _atom_site_aniso_U_22
    _atom_site_aniso_U_33
    _atom_site_aniso_U_12
    _atom_site_aniso_U_13
    _atom_site_aniso_U_23
    C1 0.023(3) 0.033(3) 0.023(3) 0.000(2) 0.002(2) 0.002(2)
    C2 0.029(3) 0.038(4) 0.024(3) 0.005(3) 0.005(2) 0.000(3)
    C3 0.029(3) 0.064(5) 0.030(3) 0.006(3) 0.009(3) 0.002(3)
    C4 0.027(3) 0.074(6) 0.032(4) -0.005(4) 0.007(3) 0.009(4)
    C5 0.048(4) 0.051(5) 0.047(4) -0.023(4) 0.013(3) -0.001(4)
    C6 0.041(4) 0.042(4) 0.032(3) -0.006(3) 0.011(3) -0.003(3)
    C7 0.034(3) 0.037(4) 0.041(4) 0.008(3) 0.012(3) -0.008(3)
    N1 0.036(3) 0.038(3) 0.039(3) -0.001(2) 0.011(2) 0.004(3)
    O1 0.028(2) 0.056(3) 0.038(3) -0.006(2) -0.001(2) -0.002(2)
    O2 0.042(3) 0.033(3) 0.043(3) 0.007(2) 0.014(2) 0.003(2)
    O3 0.040(3) 0.056(4) 0.071(4) 0.001(3) 0.018(3) 0.013(3)
    K1 0.0345(8) 0.0377(8) 0.0359(8) -0.0039(6) 0.0101(6) -0.0011(6)
    Cl1 0.0538(11) 0.0549(12) 0.0336(9) 0.0095(9) 0.0067(8) 0.0111(8)
    Cl2 0.0338(10) 0.143(3) 0.0643(15) -0.0190(13) 0.0154(10) 0.0122(16)
    S1 0.0245(7) 0.0323(8) 0.0287(8) 0.0019(6) 0.0061(6) 0.0014(6)
_geom_special_details
;
All e.s.d.'s (except the e.s.d. in the dihedral angle between two l.s. planes)
are estimated using the full covariance matrix. The cell e.s.d.'s are taken
into account individually in the estimation of e.s.d.'s in distances, angles
and torsion angles; correlations between e.s.d.'s in cell parameters are only
used when they are defined by crystal symmetry. An approximate (isotropic)
treatment of cell e.s.d.'s is used for estimating e.s.d.'s involving l.s.
planes.
;
loop_
    _geom_bond_atom_site_label_1
    _geom_bond_atom_site_label_2
    _geom_bond_site_symmetry_2
    _geom_bond_distance
    _geom_bond_publ_flag
    C1 C6 . 1.383(9) ?
    C1 C2 . 1.397(9) ?
    C1 S1 . 1.786(6) ?
    C2 C3 . 1.397(9) ?
    C2 C7 . 1.540(10) ?
    C3 C4 . 1.381(12) ?
    C3 H3 . 0.9300 ?
    C4 C5 . 1.364(12) ?
    C4 Cl2 . 1.747(7) ?
    C5 C6 . 1.389(10) ?
    C5 H5 . 0.9300 ?
    C6 H6 . 0.9300 ?
    C7 H7A . 0.9600 ?
    C7 H7B . 0.9600 ?
    C7 H7C . 0.9600 ?
    N1 S1 . 1.580(6) ?
    N1 Cl1 . 1.763(6) ?
    N1 K1 . 3.319(6) ?
    O1 S1 . 1.452(5) ?
    O1 K1 3_665 2.758(5) ?
    O1 K1 1_556 2.855(5) ?
    O2 S1 . 1.446(5) ?
    O2 K1 4_566 2.703(5) ?
    O2 K1 . 2.907(5) ?
    O3 K1 4_566 2.789(6) ?
    O3 K1 . 2.790(6) ?
    O3 H31 . 0.85(2) ?
    O3 H32 . 0.85(2) ?
    K1 O2 4_565 2.703(5) ?
    K1 O1 3_665 2.758(5) ?
    K1 O3 4_565 2.789(6) ?
    K1 O1 1_554 2.855(5) ?
    K1 Cl1 . 3.272(2) ?
    K1 H31 . 2.93(9) ?
    K1 H32 . 3.09(9) ?
loop_
    _geom_angle_atom_site_label_1
    _geom_angle_atom_site_label_2
    _geom_angle_atom_site_label_3
    _geom_angle_site_symmetry_1
    _geom_angle_site_symmetry_3
    _geom_angle
    _geom_angle_publ_flag
    C6 C1 C2 . . 121.2(6) ?
    C6 C1 S1 . . 117.4(5) ?
    C2 C1 S1 . . 121.5(5) ?
    C1 C2 C3 . . 117.5(6) ?
    C1 C2 C7 . . 124.5(6) ?
    C3 C2 C7 . . 118.0(6) ?
    C4 C3 C2 . . 120.1(7) ?
    C4 C3 H3 . . 120.0 ?
    C2 C3 H3 . . 120.0 ?
    C5 C4 C3 . . 122.6(6) ?
    C5 C4 Cl2 . . 119.6(6) ?
    C3 C4 Cl2 . . 117.8(6) ?
    C4 C5 C6 . . 117.8(7) ?
    C4 C5 H5 . . 121.1 ?
    C6 C5 H5 . . 121.1 ?
    C1 C6 C5 . . 120.8(7) ?
    C1 C6 H6 . . 119.6 ?
    C5 C6 H6 . . 119.6 ?
    C2 C7 H7A . . 109.5 ?
    C2 C7 H7B . . 109.5 ?
    H7A C7 H7B . . 109.5 ?
    C2 C7 H7C . . 109.5 ?
    H7A C7 H7C . . 109.5 ?
    H7B C7 H7C . . 109.5 ?
    S1 N1 Cl1 . . 109.6(3) ?
    S1 N1 K1 . . 88.5(2) ?
    Cl1 N1 K1 . . 73.0(2) ?
    S1 O1 K1 . 3_665 135.3(3) ?
    S1 O1 K1 . 1_556 130.8(3) ?
    K1 O1 K1 3_665 1_556 91.79(14) ?
    S1 O2 K1 . 4_566 135.3(3) ?
    S1 O2 K1 . . 108.6(2) ?
    K1 O2 K1 4_566 . 100.27(15) ?
    K1 O3 K1 4_566 . 101.11(18) ?
    K1 O3 H31 4_566 . 116(6) ?
    K1 O3 H31 . . 91(7) ?
    K1 O3 H32 4_566 . 129(6) ?
    K1 O3 H32 . . 103(7) ?
    H31 O3 H32 . . 108(3) ?
    O2 K1 O1 4_565 3_665 154.73(16) ?
    O2 K1 O3 4_565 4_565 76.41(16) ?
    O1 K1 O3 3_665 4_565 78.81(17) ?
    O2 K1 O3 4_565 . 89.17(18) ?
    O1 K1 O3 3_665 . 79.62(17) ?
    O3 K1 O3 4_565 . 74.78(11) ?
    O2 K1 O1 4_565 1_554 90.22(15) ?
    O1 K1 O1 3_665 1_554 88.21(14) ?
    O3 K1 O1 4_565 1_554 75.28(18) ?
    O3 K1 O1 . 1_554 149.33(17) ?
    O2 K1 O2 4_565 . 85.58(13) ?
    O1 K1 O2 3_665 . 112.15(15) ?
    O3 K1 O2 4_565 . 143.26(18) ?
    O3 K1 O2 . . 73.18(16) ?
    O1 K1 O2 1_554 . 137.32(15) ?
    O2 K1 Cl1 4_565 . 97.50(12) ?
    O1 K1 Cl1 3_665 . 106.88(13) ?
    O3 K1 Cl1 4_565 . 153.12(15) ?
    O3 K1 Cl1 . . 131.81(14) ?
    O1 K1 Cl1 1_554 . 78.62(11) ?
    O2 K1 Cl1 . . 59.99(10) ?
    O2 K1 N1 4_565 . 118.84(15) ?
    O1 K1 N1 3_665 . 86.17(15) ?
    O3 K1 N1 4_565 . 164.53(17) ?
    O3 K1 N1 . . 106.30(18) ?
    O1 K1 N1 1_554 . 100.78(15) ?
    O2 K1 N1 . . 47.31(14) ?
    Cl1 K1 N1 . . 31.03(11) ?
    O2 K1 H31 4_565 . 105.9(7) ?
    O1 K1 H31 3_665 . 64.2(10) ?
    O3 K1 H31 4_565 . 79.3(15) ?
    O3 K1 H31 . . 16.8(7) ?
    O1 K1 H31 1_554 . 145.6(15) ?
    O2 K1 H31 . . 75.3(15) ?
    Cl1 K1 H31 . . 127.2(14) ?
    N1 K1 H31 . . 97.6(13) ?
    O2 K1 H32 4_565 . 84.2(14) ?
    O1 K1 H32 3_665 . 79.0(14) ?
    O3 K1 H32 4_565 . 59.3(10) ?
    O3 K1 H32 . . 15.5(9) ?
    O1 K1 H32 1_554 . 134.3(10) ?
    O2 K1 H32 . . 87.5(11) ?
    Cl1 K1 H32 . . 147.0(10) ?
    N1 K1 H32 . . 121.5(9) ?
    H31 K1 H32 . . 26.1(7) ?
    N1 Cl1 K1 . . 75.9(2) ?
    O2 S1 O1 . . 115.8(3) ?
    O2 S1 N1 . . 113.1(3) ?
    O1 S1 N1 . . 104.2(3) ?
    O2 S1 C1 . . 105.4(3) ?
    O1 S1 C1 . . 108.1(3) ?
    N1 S1 C1 . . 110.1(3) ?
loop_
    _geom_torsion_atom_site_label_1
    _geom_torsion_atom_site_label_2
    _geom_torsion_atom_site_label_3
    _geom_torsion_atom_site_label_4
    _geom_torsion_site_symmetry_1
    _geom_torsion_site_symmetry_2
    _geom_torsion_site_symmetry_3
    _geom_torsion_site_symmetry_4
    _geom_torsion
    _geom_torsion_publ_flag
    C6 C1 C2 C3 . . . . -0.7(9) ?
    S1 C1 C2 C3 . . . . -180.0(5) ?
    C6 C1 C2 C7 . . . . -178.8(6) ?
    S1 C1 C2 C7 . . . . 2.0(9) ?
    C1 C2 C3 C4 . . . . 0.5(10) ?
    C7 C2 C3 C4 . . . . 178.7(6) ?
    C2 C3 C4 C5 . . . . 0.3(11) ?
    C2 C3 C4 Cl2 . . . . 179.7(5) ?
    C3 C4 C5 C6 . . . . -0.8(12) ?
    Cl2 C4 C5 C6 . . . . 179.7(6) ?
    C2 C1 C6 C5 . . . . 0.1(10) ?
    S1 C1 C6 C5 . . . . 179.5(6) ?
    C4 C5 C6 C1 . . . . 0.6(11) ?
    K1 O3 K1 O2 4_566 . . 4_565 -63.5(2) ?
    K1 O3 K1 O1 4_566 . . 3_665 139.3(2) ?
    K1 O3 K1 O3 4_566 . . 4_565 -139.6(3) ?
    K1 O3 K1 O1 4_566 . . 1_554 -152.5(3) ?
    K1 O3 K1 O2 4_566 . . . 22.15(17) ?
    K1 O3 K1 Cl1 4_566 . . . 35.9(3) ?
    K1 O3 K1 N1 4_566 . . . 56.4(2) ?
    S1 O2 K1 O2 . . . 4_565 -146.95(18) ?
    K1 O2 K1 O2 4_566 . . 4_565 67.6(2) ?
    S1 O2 K1 O1 . . . 3_665 51.6(3) ?
    K1 O2 K1 O1 4_566 . . 3_665 -93.77(18) ?
    S1 O2 K1 O3 . . . 4_565 152.9(3) ?
    K1 O2 K1 O3 4_566 . . 4_565 7.5(4) ?
    S1 O2 K1 O3 . . . . 122.6(3) ?
    K1 O2 K1 O3 4_566 . . . -22.82(18) ?
    S1 O2 K1 O1 . . . 1_554 -61.4(4) ?
    K1 O2 K1 O1 4_566 . . 1_554 153.17(18) ?
    S1 O2 K1 Cl1 . . . . -45.7(2) ?
    K1 O2 K1 Cl1 4_566 . . . 168.94(19) ?
    S1 O2 K1 N1 . . . . -10.1(2) ?
    K1 O2 K1 N1 4_566 . . . -155.5(3) ?
    S1 N1 K1 O2 . . . 4_565 59.9(3) ?
    Cl1 N1 K1 O2 . . . 4_565 -51.2(3) ?
    S1 N1 K1 O1 . . . 3_665 -116.4(2) ?
    Cl1 N1 K1 O1 . . . 3_665 132.5(2) ?
    S1 N1 K1 O3 . . . 4_565 -130.2(6) ?
    Cl1 N1 K1 O3 . . . 4_565 118.7(7) ?
    S1 N1 K1 O3 . . . . -38.4(3) ?
    Cl1 N1 K1 O3 . . . . -149.5(2) ?
    S1 N1 K1 O1 . . . 1_554 156.1(2) ?
    Cl1 N1 K1 O1 . . . 1_554 45.1(2) ?
    S1 N1 K1 O2 . . . . 8.75(19) ?
    Cl1 N1 K1 O2 . . . . -102.3(3) ?
    S1 N1 K1 Cl1 . . . . 111.1(3) ?
    S1 N1 Cl1 K1 . . . . -82.0(3) ?
    O2 K1 Cl1 N1 4_565 . . . 136.5(2) ?
    O1 K1 Cl1 N1 3_665 . . . -50.2(2) ?
    O3 K1 Cl1 N1 4_565 . . . -148.9(4) ?
    O3 K1 Cl1 N1 . . . . 40.8(3) ?
    O1 K1 Cl1 N1 1_554 . . . -134.8(2) ?
    O2 K1 Cl1 N1 . . . . 56.0(2) ?
    K1 O2 S1 O1 4_566 . . . 24.3(5) ?
    K1 O2 S1 O1 . . . . -103.1(3) ?
    K1 O2 S1 N1 4_566 . . . 144.5(4) ?
    K1 O2 S1 N1 . . . . 17.1(4) ?
    K1 O2 S1 C1 4_566 . . . -95.1(4) ?
    K1 O2 S1 C1 . . . . 137.5(2) ?
    K1 O1 S1 O2 3_665 . . . 100.4(4) ?
    K1 O1 S1 O2 1_556 . . . -58.3(4) ?
    K1 O1 S1 N1 3_665 . . . -24.5(5) ?
    K1 O1 S1 N1 1_556 . . . 176.8(3) ?
    K1 O1 S1 C1 3_665 . . . -141.7(4) ?
    K1 O1 S1 C1 1_556 . . . 59.6(4) ?
    Cl1 N1 S1 O2 . . . . 57.2(4) ?
    K1 N1 S1 O2 . . . . -14.1(3) ?
    Cl1 N1 S1 O1 . . . . -176.1(3) ?
    K1 N1 S1 O1 . . . . 112.5(2) ?
    Cl1 N1 S1 C1 . . . . -60.4(4) ?
    K1 N1 S1 C1 . . . . -131.8(2) ?
    C6 C1 S1 O2 . . . . 8.7(6) ?
    C2 C1 S1 O2 . . . . -172.0(5) ?
    C6 C1 S1 O1 . . . . -115.7(5) ?
    C2 C1 S1 O1 . . . . 63.6(6) ?
    C6 C1 S1 N1 . . . . 131.0(5) ?
    C2 C1 S1 N1 . . . . -49.7(6) ?
loop_
    _geom_hbond_atom_site_label_D
    _geom_hbond_atom_site_label_H
    _geom_hbond_atom_site_label_A
    _geom_hbond_site_symmetry_A
    _geom_hbond_distance_DH
    _geom_hbond_distance_HA
    _geom_hbond_distance_DA
    _geom_hbond_angle_DHA
    O3 H31 N1 3_665 0.85(2) 2.06(2) 2.901(9) 173(9)
    O3 H32 Cl1 2_644 0.85(2) 2.86(5) 3.603(6) 148(9)
_iucr_refine_instructions_details
;
TITL KCS14 P21/C
CELL  0.71073 15.19000 11.31380  6.72000 90.00000 100.62700 90.00000
ZERR 4  0.00100  0.00090  0.00050  0.00000  0.00700  0.00000
LATT 1
SYMM -X, Y+ 0.50000, -Z+ 0.50000
SFAC C H N O K CL S
UNIT 28 32 4 12 4 8 4
PLAN 30
FMAP 2
SHEL 16 0.8
SIZE 0.44 0.28 0.06
L.S. 14
OMIT 6 1 1
OMIT -1 0 6
OMIT -10 1 1
TWIN 1 0 0.835 0 -1 0 0 0 -1
BOND $H
DFIX 0.85 0.02 O3 H31 O3 H32
DFIX 1.365 0.02 H31 H32
HTAB O3 N1_$2
HTAB O3 CL1_$7
EQIV $2 -X+1, -Y+1, -Z
EQIV $3 X, -Y+1/2, Z-1/2
EQIV $5 -X+1, -Y+1, -Z-1
EQIV $6 X, -Y+1/2, Z+1/2
EQIV $7 -X+1, Y-1/2, -Z-1/2
CONF
ACTA
FREE K1 K1_$3
FREE K1 K1_$5
FREE K1 K1_$6
FREE S1 K1
BASF  0.00645
FVAR  2.52008
WGHT  0.03450   9.10240
C1    1 0.235540 0.429712 0.135857  11.000000 0.022790 0.033030 =
        0.023650 0.001810 0.001800 0.000320
C2    1 0.190235 0.527234 0.194624  11.000000 0.029020 0.038310 =
        0.023770 0.000210 0.005210 0.004560
C3    1 0.104554 0.508186 0.236371  11.000000 0.028910 0.063460 =
        0.030230 0.002400 0.008900 0.006090
AFIX 43
H3    2 0.072100 0.571128 0.275036  11.000000 -1.200000
AFIX 0
C4    1 0.068017 0.396060 0.220296  11.000000 0.027130 0.074200 =
        0.031830 0.008880 0.006860 -0.004580
C5    1 0.112571 0.300315 0.165074  11.000000 0.047590 0.051320 =
        0.047060 -0.001310 0.012900 -0.023360
AFIX 43
H5    2 0.086914 0.225425 0.156786  11.000000 -1.200000
AFIX 0
C6    1 0.197465 0.318318 0.121649  11.000000 0.040370 0.042330 =
        0.032050 -0.002980 0.010900 -0.005850
AFIX 43
H6    2 0.229091 0.254675 0.082536  11.000000 -1.200000
AFIX 0
C7    1 0.226893 0.654392 0.210371  11.000000 0.033740 0.036610 =
        0.040810 -0.008230 0.012360 0.008070
AFIX 137
H7A   2 0.223958 0.686298 0.076935  11.000000 -1.500000
H7B   2 0.288005 0.653918 0.280279  11.000000 -1.500000
H7C   2 0.191579 0.702267 0.283720  11.000000 -1.500000
AFIX 0
N1    3 0.348450 0.548746 -0.073817  11.000000 0.036360 0.037720 =
        0.039200 0.003620 0.011050 -0.001210
O1    4 0.405668 0.479795 0.262133  11.000000 0.027990 0.055800 =
        0.037600 -0.001600 -0.000750 -0.005630
O2    4 0.364498 0.329804 -0.002917  11.000000 0.042220 0.033260 =
        0.043290 0.003130 0.014300 0.006910
O3    4 0.567120 0.230811 -0.077135  11.000000 0.039560 0.055940 =
        0.070860 0.013340 0.017710 0.001190
H31   2 0.595264 0.291665 -0.027420  11.000000 -1.200000
H32   2 0.597006 0.198898 -0.156999  11.000000 -1.200000
K1    5 0.449841 0.369188 -0.350473  11.000000 0.034460 0.037650 =
        0.036020 -0.001130 0.010050 -0.003910
CL1   6 0.272133 0.521597 -0.300591  11.000000 0.053640 0.054880 =
        0.033680 0.011040 0.006660 0.009470
CL2   6 -0.039164 0.378227 0.275529  11.000000 0.033850 0.143430 =
        0.064440 0.012190 0.015440 -0.019060
S1    7 0.345413 0.443262 0.078842  11.000000 0.024560 0.032280 =
        0.028730 0.001380 0.006100 0.001890
HKLF 4
REM  KCS14 P21/C
REM R1  0.0762 FOR  2044 FO > 4SIG(FO) AND  0.0840 FOR ALL 2298 DATA
REM 144 PARAMETERS REFINED USING  3 RESTRAINTS
REM HIGHEST DIFFERENCE PEAK 0.968, DEEPEST HOLE -0.449,
1-SIGMA LEVEL 0.121
;
data_global
_journal_date_recd_electronic     2013-05-27
_journal_date_accepted     2013-06-06
_journal_name_full     'Acta Crystallographica, Section E'
_journal_year     2013
_journal_volume     69
_journal_issue      8
_journal_page_first     m426
_journal_page_last     m426
_journal_paper_category     QM
_journal_paper_doi     10.1107/S1600536813015845
_journal_coeditor_code     SJ5326
_publ_contact_author_name     'Prof. B. Thimme Gowda'
_publ_contact_author_address
;
  Jnanabharathi Campus
  Bangalore University
  Bangalore 560 056, India
;
_publ_contact_author_email     gowdabt@yahoo.com
_publ_contact_author_fax     '91 80 23219295'
_publ_contact_author_phone     '91 80 22961001'
_publ_section_title
;
Poly[\m-aqua-\m-(<i>N</i>,4-dichloro-2-methylbenzenesulfonamidato)-potassium]
;
loop_
    _publ_author_name
    _publ_author_address
    'H. S. Spandana'
;
Department of Chemistry
Mangalore University
Mangalagangotri 574 199
Mangalore, India
;
    'Sabine Foro'
;
Institute of Materials Science
Darmstadt University of Technology
Petersenstrasse 23
D-64287 Darmstadt, Germany
;
    'B. Thimme Gowda'
;
Jnanabharathi Campus
Bangalore University
Bangalore 560 056, India
;
