# Supplementary material for: Poly[μ-aqua-μ-(N,4-di­chloro-2-methyl­benzene­sulfonamidato)-potassium]
Source: Acta Crystallogr Sect E Struct Rep Online. 2013 Jul 3;69(Pt 8):m426. doi: 10.1107/S1600536813015845 (PMC3793672; doi:10.1107/S1600536813015845)
Supplement: Supplementary file 2 [file e-69-0m426-Isup2.hkl]

# 
# h,k,l, Fc-squared, Fo-squared, sigma(Fo-squared) and status flag 
# 
data_I
_shelx_title ' KCS14 P21/C' 
_shelx_refln_list_code          4 
_shelx_F_calc_maximum      228.10 
_exptl_crystal_F_000       600.00 
_reflns_d_resolution_high  0.8000 
 
loop_ 
 _symmetry_equiv_pos_as_xyz 
 'x, y, z' 
 '-x, y+1/2, -z+1/2' 
 '-x, -y, -z' 
 'x, -y-1/2, z-1/2' 
 
_cell_length_a    15.1900 
_cell_length_b    11.3138 
_cell_length_c     6.7200 
_cell_angle_alpha  90.000 
_cell_angle_beta  100.627 
_cell_angle_gamma  90.000 
 
_shelx_F_squared_multiplier     1.000 
 
loop_ 
 _refln_index_h 
 _refln_index_k 
 _refln_index_l 
 _refln_F_squared_calc 
 _refln_F_squared_meas 
 _refln_F_squared_sigma 
 _refln_observed_status 
   3   0   0     4331.93     5292.47     14.96 o 
   4   0   0       18.39       44.25      2.57 o 
   5   0   0     1365.24     1705.77     10.97 o 
   6   0   0     3104.02     3736.43     17.66 o 
   7   0   0      750.90     1080.62     10.53 o 
   8   0   0     1079.13     1141.94     11.65 o 
   9   0   0     1646.30     2249.57     16.92 o 
  10   0   0     5549.49     6326.76     29.36 o 
  11   0   0     1139.47     1382.12     14.73 o 
  12   0   0      594.81      683.09     11.27 o 
  13   0   0     2962.03     3541.52     25.65 o 
  14   0   0        4.85       16.29      5.08 o 
  15   0   0        5.01        7.93      5.80 o 
  16   0   0      540.28      625.27     13.53 o 
  17   0   0       18.17       19.53      6.33 o 
  18   0   0      150.20      152.34      9.00 o 
   2   1   0      599.32      755.03      4.69 o 
   3   1   0     1204.74     1683.51     48.66 o 
   4   1   0      704.48      856.60     45.67 o 
   5   1   0     1770.62     2227.77    113.74 o 
   6   1   0     1009.35     1139.44     37.14 o 
   7   1   0       19.89       29.27      2.83 o 
   8   1   0     4457.49     5237.97     17.31 o 
   9   1   0       32.89       35.85      4.30 o 
  10   1   0      596.97      713.55     11.07 o 
  11   1   0      100.25      118.15      5.47 o 
  12   1   0      105.63      136.94     13.38 o 
  13   1   0      133.12      160.13     10.04 o 
  14   1   0       48.63       54.70      4.13 o 
  15   1   0       42.56       47.22      4.56 o 
  16   1   0      224.65      261.41     18.20 o 
  17   1   0        0.13        6.23      5.54 o 
  18   1   0      340.50      382.30     25.47 o 
   0   2   0    11683.43    13767.86     80.04 o 
   1   2   0      125.21      181.09      2.78 o 
   2   2   0     6171.33     7093.89     59.15 o 
   3   2   0     6133.82     7768.71     19.61 o 
   4   2   0        5.39       26.18      2.22 o 
   5   2   0     1131.13     1285.42      9.54 o 
   6   2   0        4.68        5.27      2.18 o 
   7   2   0      211.94      232.81      5.36 o 
   8   2   0      367.73      371.66      7.92 o 
   9   2   0      491.91      565.44      9.74 o 
  10   2   0      165.44      174.73      7.92 o 
  11   2   0      232.12      260.61      5.56 o 
  12   2   0      483.94      530.40      9.09 o 
  13   2   0      954.48     1109.75     10.91 o 
  14   2   0        1.65        1.31      3.56 o 
  15   2   0      453.28      511.14     12.24 o 
  16   2   0      551.90      639.07     13.69 o 
  17   2   0      153.22      181.20      9.12 o 
  18   2   0       29.77       34.51      8.12 o 
   1   3   0      234.62      220.43      3.54 o 
   2   3   0     8607.61     9738.53     49.33 o 
   3   3   0     2810.14     3510.72     36.20 o 
   4   3   0     4050.63     4714.03     18.36 o 
   5   3   0       75.11      158.98      4.19 o 
   6   3   0      830.97     1006.89      9.93 o 
   7   3   0       69.00       67.15      3.76 o 
   8   3   0     2402.04     2562.66     16.89 o 
   9   3   0       20.78       15.04      3.33 o 
  10   3   0      167.94      155.39      6.29 o 
  11   3   0     2158.56     2668.95     21.83 o 
  12   3   0       14.06        5.55      5.22 o 
  13   3   0       21.21       28.11      5.40 o 
  14   3   0      163.98      192.25      8.31 o 
  15   3   0       54.88       55.56      6.69 o 
  16   3   0       84.27       97.30      8.00 o 
  18   3   0      501.01      599.88     14.66 o 
   0   4   0       19.82       45.22      2.58 o 
   1   4   0      303.61      384.30      5.23 o 
   2   4   0     7989.37     8816.52    135.68 o 
   3   4   0       33.04       42.64      1.96 o 
   4   4   0     1434.84     1915.40     49.66 o 
   5   4   0      250.33      317.99      6.03 o 
   6   4   0      291.25      269.21      5.72 o 
   7   4   0      607.61      715.08      9.44 o 
   8   4   0     1338.10     1404.76     13.38 o 
   9   4   0      431.40      469.00      8.10 o 
  10   4   0     2202.92     2546.59     19.91 o 
  11   4   0       91.22       99.05      6.05 o 
  12   4   0     1391.97     1627.22     19.00 o 
  13   4   0      733.44      893.98     15.00 o 
  14   4   0      147.60      198.04      8.95 o 
  15   4   0      296.96      351.44     10.81 o 
  16   4   0       21.83       23.70      6.85 o 
  17   4   0       79.78       86.91      8.04 o 
   1   5   0      236.16      227.51      3.30 o 
   2   5   0      501.05      562.09      5.15 o 
   3   5   0      584.16      821.42     45.02 o 
   4   5   0     2493.06     2872.40     96.16 o 
   5   5   0     1132.74     1041.55     10.80 o 
   6   5   0     3688.68     4100.84     21.26 o 
   7   5   0       97.71      138.28      4.92 o 
   8   5   0        7.96        9.24      3.39 o 
   9   5   0      287.49      372.94      8.13 o 
  10   5   0     1491.89     1678.84     16.24 o 
  11   5   0       42.04       55.49      5.02 o 
  12   5   0      597.33      630.63     12.03 o 
  13   5   0      652.58      725.53     13.64 o 
  14   5   0      193.77      286.66     10.19 o 
  15   5   0      451.52      522.01     13.34 o 
  16   5   0      330.73      417.59     12.60 o 
  17   5   0       61.28       70.17      7.73 o 
   0   6   0     1449.67     1964.08     21.81 o 
   1   6   0       17.23       13.03      1.06 o 
   2   6   0      510.25      638.58      8.10 o 
   3   6   0      270.99      373.69      4.69 o 
   4   6   0       96.40       82.21      2.93 o 
   5   6   0       51.84       74.53      2.82 o 
   6   6   0      313.07      364.83      7.49 o 
   7   6   0      245.90      265.19      6.59 o 
   8   6   0      263.22      327.68      7.67 o 
   9   6   0      209.01      238.73      7.36 o 
  10   6   0      578.61      654.19     11.36 o 
  11   6   0      424.33      488.72     10.19 o 
  12   6   0      238.33      263.37      8.71 o 
  13   6   0        0.12        2.16      4.32 o 
  14   6   0      113.37      112.15      7.40 o 
  15   6   0        1.39       10.81      5.98 o 
   1   7   0       39.73       47.95      4.08 o 
   2   7   0      206.36      249.13      9.74 o 
   3   7   0     1022.05     1161.66     56.92 o 
   4   7   0       81.38       97.69      3.25 o 
   5   7   0     1195.45     1413.50      9.43 o 
   6   7   0     1498.57     1692.21     15.82 o 
   7   7   0       11.59       11.04      3.87 o 
   8   7   0       24.42       32.34      4.35 o 
   9   7   0       33.13       31.26      4.82 o 
  10   7   0      323.51      361.10      9.28 o 
  11   7   0        0.14        0.93      4.07 o 
  12   7   0        2.75        3.70      4.33 o 
  13   7   0       47.76       35.23      5.28 o 
  14   7   0       92.07      100.28      7.23 o 
  15   7   0       43.06       48.92      7.08 o 
  16   7   0      200.73      247.34     10.97 o 
   0   8   0       78.11       85.57      4.55 o 
   1   8   0       19.07       17.62      2.46 o 
   2   8   0     1971.30     2436.99     16.22 o 
   3   8   0     1105.94     1239.50     11.11 o 
   4   8   0     1301.03     1496.50     45.41 o 
   5   8   0        1.34       -2.90      2.90 o 
   6   8   0     1668.82     1923.68     51.66 o 
   7   8   0     2370.19     2544.91     21.08 o 
   8   8   0      566.06      606.41     10.93 o 
   9   8   0      130.98      151.03      6.46 o 
  10   8   0        0.71        2.89      4.14 o 
  11   8   0       38.89       39.24      5.41 o 
  12   8   0      387.52      429.06     10.80 o 
  13   8   0      172.09      163.26      7.69 o 
  14   8   0      205.61      244.44      9.39 o 
  15   8   0        9.80        6.12      5.65 o 
   1   9   0      876.46     1024.60     26.04 o 
   2   9   0      377.99      434.43     13.59 o 
   3   9   0     1138.33     1315.79     11.69 o 
   4   9   0      656.29      722.81      7.16 o 
   5   9   0       45.47       43.39      3.29 o 
   6   9   0      208.26      243.83      5.05 o 
   7   9   0      183.34      178.91      7.08 o 
   8   9   0       39.13       63.30      5.06 o 
   9   9   0        0.49        2.21      3.93 o 
  10   9   0        3.57        6.57      4.13 o 
  11   9   0       37.91       57.39      6.42 o 
  12   9   0       91.77      107.43      6.73 o 
  13   9   0       16.07       25.33      5.93 o 
  14   9   0      165.92      196.74      8.75 o 
   0  10   0      548.67      742.36     11.62 o 
   1  10   0      725.79      855.42      8.68 o 
   2  10   0       33.83       26.41      4.94 o 
   3  10   0      282.90      325.88      4.83 o 
   4  10   0       49.24       53.86      4.30 o 
   5  10   0       37.16       32.99      4.21 o 
   6  10   0      401.40      431.90      6.67 o 
   7  10   0      220.20      212.03      7.67 o 
   8  10   0        2.66        1.04      4.10 o 
   9  10   0      398.09      426.22     10.49 o 
  10  10   0      457.86      496.99     11.40 o 
  11  10   0       37.54       38.81      5.11 o 
  12  10   0        6.66       14.64      5.61 o 
  13  10   0        9.36        6.58      4.76 o 
   1  11   0      411.68      470.71     10.50 o 
   2  11   0       65.77       56.60      6.98 o 
   3  11   0      287.42      310.62      7.04 o 
   4  11   0      327.65      373.08      8.84 o 
   5  11   0      111.78      116.05      6.33 o 
   6  11   0       67.40       65.30     11.01 o 
   8  11   0        1.41        5.98      5.14 o 
   9  11   0      115.56      117.94      6.64 o 
  10  11   0       82.08      116.22      7.26 o 
  11  11   0       18.79       13.40      4.61 o 
   0  12   0      223.15      273.83      8.13 o 
   1  12   0      165.50      207.48     11.06 o 
   2  12   0      119.33      126.58      3.87 o 
   3  12   0        0.14       -3.30      7.95 o 
   4  12   0        4.60        5.69      3.25 o 
   5  12   0       16.94        8.82      4.24 o 
   6  12   0       31.69       57.93      4.71 o 
   7  12   0       41.90       23.80      3.26 o 
   8  12   0      136.81      163.64      5.35 o 
   9  12   0      117.51      103.85      7.30 o 
   1  13   0      262.52      328.51      5.85 o 
   2  13   0       99.91      125.96      4.98 o 
   3  13   0        0.05       -0.93      3.04 o 
   4  13   0        1.49       12.09      6.22 o 
   5  13   0       52.68       67.85      6.33 o 
   6  13   0      202.72      240.67     14.46 o 
   7  13   0       62.32       40.30      4.92 o 
   0  14   0        9.33       22.15      6.36 o 
   1  14   0       15.47        6.03      5.91 o 
   2  14   0       12.76       31.90      6.73 o 
 -18   1   1      220.92      234.52      7.18 o 
 -17   1   1     1010.79      960.12     11.79 o 
 -16   1   1      559.20      574.33      9.03 o 
 -15   1   1      304.78      319.73      9.26 o 
 -14   1   1       70.64      251.45      8.59 o 
 -13   1   1       37.18      227.55      5.74 o 
 -12   1   1        7.78        7.88      3.16 o 
 -11   1   1       15.93      143.00      5.03 o 
  -9   1   1      507.85      962.62     13.05 o 
  -8   1   1      972.35     1050.93     39.09 o 
  -7   1   1    15190.42    15430.36     83.66 o 
  -6   1   1    11632.29    12856.10    138.98 o 
  -5   1   1     4984.30     4682.21     44.17 o 
  -4   1   1    10480.25    10245.89     63.02 o 
  -3   1   1     6538.81     6228.32     15.07 o 
  -2   1   1      412.55      377.37      2.74 o 
  -1   1   1      209.63      273.72      3.02 o 
   0   1   1     3674.52     3901.09     15.53 o 
   1   1   1     1064.67     1291.40     16.90 o 
   2   1   1     8493.53     9374.15    142.92 o 
   3   1   1     1132.17     1280.64     19.29 o 
   4   1   1      956.99      950.22    112.11 o 
   5   1   1     7966.48     9119.43     69.88 o 
   7   1   1      910.33      942.68     24.50 o 
   8   1   1     4462.00     4140.10     56.60 o 
   9   1   1     4235.81     3741.61     67.59 o 
  10   1   1      840.25      815.43     13.59 o 
  11   1   1        2.96        4.08      3.49 o 
  12   1   1     1748.12     1633.88     24.48 o 
  13   1   1     1577.27     1403.64     20.22 o 
  14   1   1      327.63      370.12      7.01 o 
  15   1   1      115.18      194.08      6.08 o 
  16   1   1        3.04      153.40     22.15 o 
  17   1   1       45.69       79.36      5.03 o 
  18   1   1      447.77      422.05     12.46 o 
 -18   2   1       95.08       82.48      7.89 o 
 -17   2   1       10.40       80.87      7.90 o 
 -16   2   1        8.75       22.09      6.43 o 
 -15   2   1      339.96      390.28     10.75 o 
 -14   2   1      159.69      254.22     22.53 o 
 -13   2   1     2023.58     1845.52     43.45 o 
 -12   2   1       16.94      153.13      4.83 o 
 -11   2   1      845.30      801.64      8.40 o 
 -10   2   1       38.70      131.27      3.99 o 
  -9   2   1     3245.30     3202.02    120.05 o 
  -8   2   1      213.43      426.16      7.45 o 
  -7   2   1      328.90      508.67      8.21 o 
  -6   2   1     1845.96     1708.28     11.33 o 
  -5   2   1     1984.05     1940.27     11.47 o 
  -4   2   1     3382.73     3449.61     14.03 o 
  -3   2   1    10025.27     9796.77     15.00 o 
  -2   2   1      236.33      172.34     12.36 o 
  -1   2   1     2228.06     2106.01     21.84 o 
   0   2   1     3992.13     3753.58      7.11 o 
   1   2   1    18167.42    16891.95     63.49 o 
   2   2   1        3.02        2.13      0.79 o 
   3   2   1     5982.27     6234.85     11.44 o 
   4   2   1     1566.53     1503.13      9.90 o 
   5   2   1     1827.00     1915.33     11.59 o 
   6   2   1     2794.45     2805.65    156.57 o 
   7   2   1     1631.45     1668.97     21.28 o 
   8   2   1       44.17      559.87    212.04 o 
   9   2   1      847.22      768.59     49.70 o 
  10   2   1       15.06       88.94     17.92 o 
  11   2   1     1112.76     1049.65     30.98 o 
  12   2   1      110.49      347.70     38.12 o 
  13   2   1      843.98      804.81     13.90 o 
  14   2   1      353.33      378.89     10.49 o 
  15   2   1      131.24      128.79      7.51 o 
  16   2   1      629.53      559.67     12.61 o 
  17   2   1       58.77       75.89      7.08 o 
 -18   3   1       86.70      110.64      9.38 o 
 -17   3   1       81.80       57.62      7.70 o 
 -16   3   1       80.92      101.43      7.34 o 
 -15   3   1      240.99      225.09      8.96 o 
 -14   3   1       73.40       76.51      6.77 o 
 -13   3   1       12.37        8.54      4.86 o 
 -12   3   1      148.37      121.10      6.41 o 
 -11   3   1       44.64      355.86      8.84 o 
 -10   3   1        3.78       76.72      4.95 o 
  -9   3   1     1350.26     1296.95     13.07 o 
  -8   3   1     1082.09     1060.39     10.98 o 
  -7   3   1     3088.79     3108.30     17.36 o 
  -6   3   1      827.11      685.10      8.11 o 
  -5   3   1      110.17      108.83      4.20 o 
  -4   3   1     1666.29     1932.51    230.21 o 
  -3   3   1    13984.21    14757.48    190.86 o 
  -2   3   1      189.61      175.66      3.45 o 
  -1   3   1     2760.28     2784.58     19.32 o 
   0   3   1      156.80      152.29      5.50 o 
   1   3   1      174.00      144.26      4.51 o 
   2   3   1     4198.22     4267.06     14.01 o 
   3   3   1    13295.58    12412.42    406.22 o 
   4   3   1     1306.28     1461.94     10.26 o 
   5   3   1      273.99      281.46      5.28 o 
   6   3   1        4.42       80.14      3.58 o 
   7   3   1     1404.24     1437.38     11.87 o 
   8   3   1      415.19      509.15      8.26 o 
   9   3   1      693.71      665.81     10.03 o 
  10   3   1     2571.82     2600.80     20.75 o 
  11   3   1        1.91        2.86      4.35 o 
  12   3   1        2.56        4.32      4.70 o 
  13   3   1       65.85       63.86      6.23 o 
  14   3   1      128.75      135.66      7.04 o 
  15   3   1      197.26      208.66      9.42 o 
  16   3   1        5.99        6.28      6.41 o 
  17   3   1      119.89      136.19      8.46 o 
 -18   4   1       19.48        4.59      6.20 o 
 -17   4   1      613.58      643.78     15.40 o 
 -16   4   1      217.81      228.05      9.54 o 
 -15   4   1       16.33       17.41      6.40 o 
 -14   4   1      342.66      312.11      9.84 o 
 -13   4   1       55.18       48.32      5.73 o 
 -12   4   1      144.20      194.71      8.11 o 
 -11   4   1      334.14      315.17      8.30 o 
 -10   4   1     1598.32     1436.94     14.86 o 
  -9   4   1      303.63      305.75      6.75 o 
  -8   4   1      409.80      406.56      7.60 o 
  -7   4   1      361.84      412.37      7.32 o 
  -6   4   1       32.31       47.22      3.16 o 
  -5   4   1      318.58      414.65     54.81 o 
  -4   4   1       46.79       61.66     23.34 o 
  -3   4   1     4635.44     4972.83     36.53 o 
  -2   4   1      417.05      532.79     15.97 o 
  -1   4   1     1531.36     1413.51     24.99 o 
   0   4   1     3384.95     3627.15     81.15 o 
   1   4   1      721.24      856.00      7.85 o 
   2   4   1     1371.23     1295.04      9.40 o 
   3   4   1      607.84      577.90      8.41 o 
   4   4   1     1350.41     1481.91     57.07 o 
   5   4   1        3.08        0.64      2.11 o 
   6   4   1      237.66      291.87      5.95 o 
   7   4   1       14.08       43.77      3.99 o 
   8   4   1       20.90       41.35      3.98 o 
   9   4   1      109.78      255.51      6.67 o 
  10   4   1      390.03      430.77      8.90 o 
  11   4   1      423.21      474.31     10.05 o 
  12   4   1       55.20       67.31      5.58 o 
  13   4   1       21.84       38.78      5.70 o 
  14   4   1        9.42       14.09      5.45 o 
  15   4   1      201.83      220.24      9.56 o 
  16   4   1      173.66      226.83      9.76 o 
  17   4   1        9.18        4.69      7.81 o 
 -17   5   1      180.18      184.97      9.78 o 
 -16   5   1        6.19       45.88      7.90 o 
 -15   5   1      528.12      479.78     12.66 o 
 -14   5   1        2.97        0.72      4.61 o 
 -13   5   1       14.51       37.43      5.32 o 
 -12   5   1      134.14      143.30      6.67 o 
 -11   5   1      853.14      823.71     12.20 o 
 -10   5   1      528.89      518.68      9.40 o 
  -9   5   1        5.01        7.87      3.55 o 
  -8   5   1      145.17      268.51      6.73 o 
  -7   5   1      263.98      213.32      5.76 o 
  -6   5   1      395.47      389.50      4.78 o 
  -5   5   1      164.62      139.85     12.38 o 
  -4   5   1     1915.72     1935.96     41.62 o 
  -3   5   1     1973.04     1891.24     16.21 o 
  -2   5   1     1081.91     1061.61      9.96 o 
  -1   5   1       20.96       46.60      6.06 o 
   0   5   1      221.66      239.08      8.59 o 
   1   5   1       15.50       23.07      1.74 o 
   2   5   1       11.93       13.59      0.88 o 
   3   5   1     4841.00     4838.19      8.07 o 
   4   5   1      511.65      518.88     12.66 o 
   5   5   1       40.14       57.41      3.58 o 
   6   5   1       15.59        5.16      2.74 o 
   7   5   1      754.55      690.46      9.66 o 
   8   5   1        0.93        4.07      3.66 o 
   9   5   1      156.09      162.94      6.30 o 
  10   5   1      390.92      477.09      9.24 o 
  11   5   1      158.52      174.75      6.97 o 
  12   5   1      340.57      314.26      9.02 o 
  13   5   1        0.82        5.52      4.88 o 
  14   5   1       64.56      116.21      7.43 o 
  15   5   1      171.52      171.30      9.22 o 
  16   5   1      107.78      146.29      9.12 o 
 -17   6   1      146.34      158.83      9.93 o 
 -16   6   1      104.37      102.77      8.38 o 
 -15   6   1       69.90       84.75      7.86 o 
 -14   6   1      128.19      130.22      8.09 o 
 -13   6   1      122.74      179.79      7.94 o 
 -12   6   1      305.63      305.54      8.61 o 
 -11   6   1     1819.86     1766.88     17.64 o 
 -10   6   1      577.71      632.21     11.40 o 
  -9   6   1      395.38      434.14      9.06 o 
  -8   6   1      659.82      766.60     10.82 o 
  -7   6   1      157.05      313.04      7.02 o 
  -6   6   1        2.44        6.75      3.45 o 
  -5   6   1      458.27      445.90     11.94 o 
  -4   6   1      209.02      186.91      8.51 o 
  -3   6   1      513.59      768.04     21.86 o 
  -2   6   1      183.87      162.40      3.43 o 
  -1   6   1    11257.11    11061.72     74.93 o 
   0   6   1     4142.59     4135.36    126.75 o 
   1   6   1     1631.61     1526.50     18.62 o 
   2   6   1     2239.40     2255.05     28.15 o 
   3   6   1      125.62      123.77      5.34 o 
   4   6   1      213.90      223.97      8.82 o 
   5   6   1        2.62       -1.57      1.57 o 
   6   6   1     1341.58     1275.80     13.10 o 
   7   6   1     1264.30     1156.85     12.89 o 
   8   6   1      354.96      412.20      8.50 o 
   9   6   1     1409.32     1483.92     15.80 o 
  10   6   1      110.86      232.59      8.30 o 
  11   6   1       88.66      103.36      5.79 o 
  12   6   1      337.96      340.46      9.43 o 
  13   6   1       76.81       81.64      6.77 o 
  14   6   1       99.71      114.08      8.13 o 
  15   6   1       84.00      102.61      8.40 o 
  16   6   1        6.78       15.10      7.49 o 
 -16   7   1        2.10       24.49      7.15 o 
 -14   7   1        0.43       -0.37      5.54 o 
 -13   7   1      271.50      272.50      9.09 o 
 -12   7   1      353.36      349.01      9.20 o 
 -11   7   1        3.66       74.48      6.03 o 
 -10   7   1      686.72      747.67     12.42 o 
  -9   7   1     2380.28     2315.00     19.73 o 
  -8   7   1       30.46      122.63      5.62 o 
  -7   7   1      143.25      252.82      7.19 o 
  -6   7   1       40.93      155.28     29.34 o 
  -5   7   1      235.27      218.49     12.16 o 
  -4   7   1       16.88       28.02      4.34 o 
  -3   7   1      217.19      249.47     12.86 o 
  -2   7   1      419.40      478.21      5.42 o 
  -1   7   1       11.89        2.35      6.40 o 
   0   7   1     1694.66     1628.84      9.70 o 
   1   7   1     1632.43     1544.96     49.02 o 
   2   7   1       39.79       52.48      2.75 o 
   3   7   1      125.69      115.70      6.30 o 
   4   7   1       35.57       72.75      3.62 o 
   5   7   1     1058.95     1058.50     12.31 o 
   6   7   1      677.02      687.16     10.46 o 
   7   7   1      704.27      636.14     10.07 o 
   8   7   1       28.94      380.90      8.68 o 
   9   7   1       36.98       61.57      4.82 o 
  10   7   1      484.37      437.94      9.71 o 
  11   7   1      339.57      395.17      9.63 o 
  12   7   1      164.90      168.63      7.37 o 
  13   7   1        1.46        3.26      5.74 o 
  15   7   1      129.12      163.81      9.23 o 
 -15   8   1        0.32        1.76      6.18 o 
 -14   8   1       60.56       72.25      6.94 o 
 -13   8   1      126.82      106.45      6.11 o 
 -12   8   1       14.90        4.29      5.21 o 
 -11   8   1       31.56       33.39      5.04 o 
 -10   8   1      199.58      207.29      7.63 o 
  -9   8   1      541.57      514.53     10.33 o 
  -8   8   1       98.93       73.54      5.13 o 
  -7   8   1      366.84      325.32      6.39 o 
  -6   8   1       52.06      101.18     15.86 o 
  -5   8   1       51.79       64.49     16.48 o 
  -4   8   1      215.84      264.48      5.06 o 
  -3   8   1     1043.34     1050.95     26.20 o 
  -2   8   1       69.96       55.96      2.81 o 
  -1   8   1      210.59      221.85      7.23 o 
   0   8   1        0.45       28.99      7.72 o 
   1   8   1       62.27       65.85      3.05 o 
   2   8   1      500.85      664.58      9.30 o 
   3   8   1      298.18      325.61      4.24 o 
   4   8   1      240.17      220.27     11.01 o 
   5   8   1      408.69      418.60      8.88 o 
   6   8   1       42.87       62.91      5.13 o 
   7   8   1       76.32       67.72      4.93 o 
   8   8   1      190.77      216.75      7.33 o 
   9   8   1      136.37      144.83      6.72 o 
  10   8   1       24.19       40.39      5.41 o 
  11   8   1       54.05       43.10      5.30 o 
  12   8   1      120.55      141.86      7.41 o 
  13   8   1      109.14       84.75      6.14 o 
  14   8   1        1.35       10.02      5.70 o 
 -14   9   1       81.99       46.09      5.93 o 
 -13   9   1      350.00      333.25      9.97 o 
 -12   9   1      167.53      239.36      9.12 o 
 -11   9   1        5.03       45.17      5.95 o 
 -10   9   1      321.34      337.01      9.46 o 
  -9   9   1      911.47      794.95     13.20 o 
  -8   9   1       51.71      135.53      6.81 o 
  -7   9   1       53.09       67.18     18.96 o 
  -6   9   1      224.66      219.43      5.73 o 
  -5   9   1      426.13      383.96     11.02 o 
  -4   9   1      435.97      489.04      9.60 o 
  -3   9   1      280.24      258.46      6.61 o 
  -2   9   1      473.75      733.11     18.24 o 
  -1   9   1       76.95      331.83     13.99 o 
   0   9   1     2365.92     2332.58     72.51 o 
   1   9   1     2084.48     2124.66     88.10 o 
   2   9   1       24.93       42.37      3.36 o 
   3   9   1      763.42      803.56      6.62 o 
   4   9   1      101.23      133.34     13.50 o 
   5   9   1       66.39       89.66      3.62 o 
   6   9   1       93.38       72.88      5.24 o 
   7   9   1      721.06      615.87     11.61 o 
   8   9   1       55.43      168.82      7.01 o 
   9   9   1       44.77       94.22      6.22 o 
  10   9   1      785.65      661.39     12.88 o 
  11   9   1      463.28      475.73     11.45 o 
  12   9   1       14.77       79.14      6.65 o 
  13   9   1       61.13       60.67      5.85 o 
 -13  10   1      119.64      124.86      7.75 o 
 -12  10   1      116.03      109.72      6.76 o 
 -11  10   1      190.50      155.59      7.77 o 
 -10  10   1       43.11       77.99      6.47 o 
  -9  10   1      285.39      352.35      9.61 o 
  -8  10   1       23.39       18.71      5.44 o 
  -7  10   1      392.76      370.37     11.63 o 
  -6  10   1       16.07       26.40      3.48 o 
  -5  10   1      140.99      139.54      5.96 o 
  -4  10   1        2.38        3.12      2.36 o 
  -3  10   1      795.70      770.69     11.80 o 
  -2  10   1      500.72      491.12      6.20 o 
  -1  10   1      498.86      475.41      8.20 o 
   0  10   1       17.54       53.75      8.26 o 
   1  10   1       32.72       83.37      3.93 o 
   2  10   1        8.21       75.56     13.56 o 
   3  10   1       84.82       85.59      3.15 o 
   4  10   1      129.50      179.21      6.74 o 
   5  10   1        1.31       -0.17      2.32 o 
   6  10   1      229.30      263.17      8.59 o 
   7  10   1        2.67       -1.46      4.77 o 
   8  10   1      877.95      818.16     13.91 o 
   9  10   1      838.18      745.32     13.44 o 
  10  10   1       37.41       55.91      5.71 o 
  11  10   1       18.64       49.36      6.55 o 
  12  10   1        4.59       14.38      4.91 o 
 -11  11   1       54.18       50.33      6.20 o 
 -10  11   1        5.24       11.67      4.45 o 
  -9  11   1        0.64       -2.21      5.22 o 
  -8  11   1      132.51      129.51      7.59 o 
  -7  11   1      354.09      368.38      9.12 o 
  -6  11   1      598.95      558.46     10.04 o 
  -5  11   1      436.10      494.75     25.94 o 
  -4  11   1       15.86      113.28     47.42 o 
  -3  11   1        4.57        6.69      5.70 o 
  -2  11   1      117.73      131.52      4.81 o 
   0  11   1       16.10        9.62      4.45 o 
   1  11   1       54.98       77.25      5.89 o 
   2  11   1      178.22      151.82      7.78 o 
   3  11   1      968.56      894.76     10.06 o 
   4  11   1      365.66      429.45     16.81 o 
   5  11   1      121.34      185.41     39.35 o 
   6  11   1        3.48       53.15     18.58 o 
   7  11   1       21.03       12.46      5.22 o 
   8  11   1       30.83       16.77      5.37 o 
   9  11   1       13.13       -4.85      4.85 o 
  10  11   1       11.24       22.26      4.87 o 
  11  11   1        1.86        2.04      5.60 o 
 -10  12   1       80.62       90.37      7.16 o 
  -9  12   1       20.45        9.06      4.53 o 
  -8  12   1       44.03       59.66      6.56 o 
  -7  12   1      129.61      166.20     17.57 o 
  -6  12   1       60.39       68.94      4.20 o 
  -5  12   1      179.00      168.47      8.34 o 
  -4  12   1      240.55      259.10      6.33 o 
  -3  12   1        5.87        9.94      3.61 o 
  -2  12   1       56.20       54.96      7.56 o 
  -1  12   1        7.85       11.78      4.38 o 
   0  12   1       77.67       90.16      5.89 o 
   1  12   1       31.60       35.17     12.90 o 
   2  12   1       60.38       61.53     11.33 o 
   3  12   1       34.47       72.96      7.68 o 
   4  12   1       37.48       83.67      5.52 o 
   5  12   1       39.65       35.41      6.21 o 
   6  12   1      369.93      352.32      8.94 o 
   7  12   1       49.81       45.71     14.75 o 
   8  12   1       20.64       24.60     11.21 o 
   9  12   1       89.53       87.33      6.64 o 
  -7  13   1        0.14       33.14      5.77 o 
  -6  13   1       18.67       35.98      5.99 o 
  -5  13   1       32.09       45.20     22.69 o 
  -4  13   1       12.80       20.93      3.91 o 
  -3  13   1       11.79        2.40      6.28 o 
  -2  13   1        6.85        8.32      4.74 o 
  -1  13   1       10.57       25.56      4.39 o 
   1  13   1       18.07       26.77     15.20 o 
   2  13   1        9.19        4.94     10.92 o 
   3  13   1        1.37       23.47      4.14 o 
   4  13   1        9.46       16.43      5.58 o 
   5  13   1       23.39       54.03     23.44 o 
   6  13   1        0.74        3.50      5.16 o 
  -1  14   1       32.21        6.30     14.27 o 
   0  14   1        6.73       28.87      3.19 o 
   1  14   1       87.05       78.13      4.51 o 
 -18   0   2       22.33       12.97      5.73 o 
 -17   0   2       71.98       61.08      7.09 o 
 -16   0   2      258.27      238.16      9.07 o 
 -15   0   2       96.67      107.49      6.76 o 
 -14   0   2     1036.56      998.78     14.94 o 
 -13   0   2      132.31      149.62      6.82 o 
 -12   0   2     5226.80     4843.99     28.25 o 
 -11   0   2       11.27        6.20      3.68 o 
 -10   0   2       13.93       15.30      3.77 o 
  -9   0   2     4005.23     3491.89     20.29 o 
  -8   0   2      200.70      204.20      5.63 o 
  -7   0   2       45.73       38.09      3.56 o 
  -6   0   2     3114.96     3371.33     16.29 o 
  -5   0   2     9445.26     8916.15     23.80 o 
  -4   0   2    16747.72    16149.45    423.74 o 
  -3   0   2     3871.75     3926.84     30.18 o 
  -2   0   2     2295.54     1910.70     12.54 o 
  -1   0   2     2401.44     2279.27     11.44 o 
   0   0   2    15523.69    15064.97     30.15 o 
   1   0   2    52029.42    46505.57   1061.01 o 
   2   0   2       21.84       22.59     12.35 o 
   3   0   2       94.76       10.75      1.37 o 
   4   0   2     1239.54     1097.36     14.92 o 
   5   0   2     3852.38     3748.68     38.87 o 
   6   0   2     8251.79     8189.04     19.16 o 
   7   0   2     4295.21     3887.18     25.56 o 
   8   0   2     2328.03     2167.66    108.51 o 
   9   0   2      331.27      283.59     13.53 o 
  10   0   2      490.07      459.76     15.92 o 
  11   0   2      957.64      778.92      8.40 o 
  12   0   2      167.07      161.36      7.01 o 
  13   0   2      513.91      515.90     11.05 o 
  14   0   2      642.52      673.12     12.89 o 
  15   0   2       35.44       27.80      6.15 o 
  16   0   2        4.82        7.88      5.66 o 
  17   0   2      499.85      491.04     13.05 o 
 -18   1   2      188.53      203.13     10.89 o 
 -17   1   2      111.36       94.50      6.27 o 
 -16   1   2      188.33      166.54      9.27 o 
 -15   1   2       41.00       37.15      3.82 o 
 -14   1   2        3.32        1.04      3.17 o 
 -13   1   2       31.28       30.00      3.65 o 
 -12   1   2      200.03      176.57      4.91 o 
 -11   1   2      178.90      185.23      4.67 o 
 -10   1   2      375.49      382.10      8.82 o 
  -9   1   2        0.59       -1.70      2.35 o 
  -8   1   2      470.40      393.80     10.24 o 
  -7   1   2      828.92      841.70      9.83 o 
  -6   1   2     2332.46     2475.95     28.29 o 
  -5   1   2       52.99       45.74      3.17 o 
  -4   1   2     3024.22     2958.00     39.19 o 
  -3   1   2        2.62        5.81      1.54 o 
  -2   1   2       17.88        0.24      1.11 o 
  -1   1   2     2423.03     2347.79     17.80 o 
   0   1   2     3140.70     3131.49     30.49 o 
   1   1   2      123.27      143.49      3.92 o 
   2   1   2        1.96        1.26      0.73 o 
   3   1   2     1760.74     1774.35      7.02 o 
   4   1   2      758.10      635.47      8.11 o 
   5   1   2      462.75      471.20      2.88 o 
   6   1   2     2902.00     2727.95     38.42 o 
   7   1   2        2.55        2.27      2.12 o 
   8   1   2        0.02       -0.66      1.51 o 
   9   1   2     2761.84     2524.68     30.98 o 
  10   1   2      139.78      115.82      3.37 o 
  11   1   2      843.89      724.97     24.88 o 
  12   1   2        2.85        5.12      2.33 o 
  13   1   2       14.89       15.94      3.48 o 
  14   1   2       40.21       48.16     12.59 o 
  15   1   2      109.90      108.88      9.09 o 
  16   1   2       56.18       63.23     17.31 o 
  17   1   2       12.57       16.09      6.84 o 
 -18   2   2       31.84       19.56      6.84 o 
 -17   2   2        8.54       13.58      5.97 o 
 -16   2   2       23.77       18.13      5.51 o 
 -15   2   2       32.96       25.34      4.97 o 
 -14   2   2      116.54       99.75      6.31 o 
 -13   2   2      177.52      147.78      6.85 o 
 -12   2   2      174.54      182.76      7.05 o 
 -11   2   2      522.25      456.84      9.51 o 
 -10   2   2     1476.65     1504.97     15.40 o 
  -9   2   2     2954.70     2965.80     19.72 o 
  -8   2   2       20.80       20.46      3.30 o 
  -7   2   2     1237.43     1188.78     10.64 o 
  -6   2   2     4295.78     3993.10     17.35 o 
  -5   2   2      254.34      230.88      2.97 o 
  -4   2   2      999.05     1049.64     11.51 o 
  -3   2   2     1782.24     1773.75     17.48 o 
  -2   2   2       30.64       -0.77      0.90 o 
  -1   2   2     1458.51     1310.33      5.00 o 
   0   2   2     5512.50     5651.43     19.32 o 
   1   2   2      350.70      272.47      5.45 o 
   2   2   2      418.79      346.54      4.46 o 
   3   2   2     2764.60     2712.13      6.04 o 
   4   2   2     2437.71     2226.16     21.03 o 
   5   2   2       22.17        5.67      1.76 o 
   6   2   2     2057.55     1915.44     13.23 o 
   7   2   2      891.08      968.87     10.82 o 
   8   2   2       15.49        0.25      3.53 o 
   9   2   2      184.42      226.64      4.44 o 
  10   2   2       26.60       17.83      4.21 o 
  11   2   2        7.25        2.71      4.55 o 
  12   2   2       50.25       35.46      5.13 o 
  13   2   2       10.34        1.99      3.12 o 
  14   2   2      231.25      200.44      5.50 o 
  15   2   2      135.92      123.41      7.29 o 
  16   2   2       10.96       18.04      6.14 o 
  17   2   2       95.36       65.08      7.13 o 
 -18   3   2      259.91      246.46     10.24 o 
 -17   3   2      352.09      321.84     11.17 o 
 -16   3   2       41.55       28.86      6.38 o 
 -15   3   2        5.16        0.93      5.50 o 
 -14   3   2      822.53      765.13     13.69 o 
 -13   3   2       11.89       10.16      5.10 o 
 -12   3   2       34.07       30.63      4.93 o 
 -11   3   2      235.72      200.03      7.15 o 
 -10   3   2     3593.29     3578.17     23.58 o 
  -9   3   2     1159.16     1043.93     11.67 o 
  -8   3   2      993.86      962.27     10.39 o 
  -7   3   2      808.42      741.76      8.37 o 
  -6   3   2       42.17       42.49      1.95 o 
  -5   3   2       14.89       12.85      1.29 o 
  -4   3   2     2234.77     1881.46      8.38 o 
  -3   3   2      348.38      364.40      4.33 o 
  -2   3   2      172.54      118.38      7.52 o 
  -1   3   2    11595.48    10664.35     28.41 o 
   0   3   2     4238.59     4112.54     26.18 o 
   1   3   2     1772.30     1790.67     10.41 o 
   2   3   2      351.87      354.95     10.08 o 
   3   3   2      138.25      115.52      2.77 o 
   4   3   2       76.11       65.53      3.10 o 
   5   3   2      107.12       69.93      1.63 o 
   6   3   2      250.00      224.04      2.97 o 
   7   3   2        9.55        4.10      2.96 o 
   8   3   2       11.58        8.29      3.92 o 
   9   3   2     3060.90     3029.06     21.77 o 
  10   3   2      910.01      937.09     13.11 o 
  11   3   2      206.26      212.46      7.87 o 
  12   3   2      761.33      741.20     13.23 o 
  14   3   2        8.50       18.24      6.12 o 
  15   3   2        1.86       -6.01      6.01 o 
  16   3   2      121.53      118.21      8.18 o 
 -18   4   2       42.49       42.44      7.92 o 
 -17   4   2       50.97       53.91      6.99 o 
 -16   4   2       84.55       66.36      7.29 o 
 -15   4   2        0.25       -1.92      5.28 o 
 -14   4   2      572.35      627.10     13.45 o 
 -13   4   2      283.38      273.76      8.84 o 
 -12   4   2      108.59      106.54      6.20 o 
 -11   4   2      420.07      424.48      9.15 o 
 -10   4   2     2196.97     2127.07     17.81 o 
  -9   4   2       19.13       15.51      3.69 o 
  -8   4   2      143.80      144.29      5.09 o 
  -7   4   2     2837.87     2709.71     25.10 o 
  -6   4   2      233.39      194.53      2.85 o 
  -5   4   2      332.45      318.45     13.13 o 
  -4   4   2     2730.13     2683.00     34.02 o 
  -3   4   2     1273.10     1108.30     25.18 o 
  -2   4   2     4687.80     4472.61     28.39 o 
  -1   4   2      841.89      798.74      6.83 o 
   0   4   2       36.04       33.60      4.66 o 
   1   4   2       94.86       80.52      1.43 o 
   2   4   2     1719.39     1592.46      7.05 o 
   3   4   2     2109.95     1935.88     10.41 o 
   4   4   2       42.43       24.05      1.32 o 
   5   4   2     1525.17     1525.95     17.06 o 
   6   4   2       64.90       48.92      2.03 o 
   7   4   2      222.96      179.76      6.51 o 
   8   4   2     2128.66     2026.44     16.03 o 
   9   4   2      614.31      614.75     10.04 o 
  10   4   2      458.37      456.41      9.51 o 
  11   4   2      372.73      367.85      9.51 o 
  12   4   2      300.84      293.17      9.61 o 
  13   4   2       15.32       16.59      5.97 o 
  14   4   2      303.38      274.51      9.79 o 
  15   4   2      554.01      556.54     13.49 o 
  16   4   2       36.79       21.42      7.21 o 
 -17   5   2      558.40      518.66     14.31 o 
 -16   5   2      983.95      925.60     17.31 o 
 -15   5   2       13.10       12.40      6.16 o 
 -14   5   2      417.03      431.64     11.45 o 
 -13   5   2      155.05      159.29      8.23 o 
 -12   5   2       83.70       76.65      5.72 o 
 -11   5   2      196.48      181.35      6.58 o 
 -10   5   2       65.81       44.92      4.53 o 
  -9   5   2      206.00      201.40      6.47 o 
  -8   5   2     2478.22     2427.97     17.92 o 
  -7   5   2     3679.05     3412.83     19.96 o 
  -6   5   2     5242.28     4680.06    174.99 o 
  -5   5   2       15.00       14.66      2.13 o 
  -4   5   2     1352.83     1148.89     10.41 o 
  -3   5   2     6267.02     5985.35     21.57 o 
  -2   5   2     1537.74     1611.33     14.94 o 
  -1   5   2      190.40      191.03      2.66 o 
   0   5   2       66.67       43.97      5.24 o 
   1   5   2      723.27      632.36     10.94 o 
   2   5   2     1044.58      987.31      7.81 o 
   3   5   2      815.40      882.18      7.92 o 
   4   5   2      400.44      340.37      7.15 o 
   5   5   2       58.60       56.79      3.34 o 
   6   5   2       21.86        2.62      2.23 o 
   7   5   2     1609.77     1448.46     11.97 o 
   8   5   2      289.19      224.57     15.04 o 
   9   5   2       29.24       20.33      3.68 o 
  10   5   2      717.79      669.68     11.22 o 
  11   5   2      818.33      768.16     12.77 o 
  12   5   2     1162.61     1199.02     17.28 o 
  13   5   2      188.53      175.99      8.53 o 
  14   5   2        4.44        3.36      6.87 o 
  15   5   2        7.26        4.18      5.26 o 
  16   5   2       33.91       20.90      6.00 o 
 -17   6   2        1.35       10.20      7.89 o 
 -16   6   2      476.12      520.07     13.91 o 
 -15   6   2       96.67      107.70      7.40 o 
 -14   6   2       36.21       28.04      5.24 o 
 -13   6   2      143.16      160.08      7.29 o 
 -12   6   2        5.89       -0.18      4.42 o 
 -11   6   2      156.01      133.64      5.97 o 
 -10   6   2      423.12      368.26      8.73 o 
  -9   6   2      348.78      339.14      8.27 o 
  -8   6   2       22.42       11.91      3.61 o 
  -7   6   2      389.75      340.10     10.50 o 
  -6   6   2        0.57        1.26      2.27 o 
  -5   6   2      226.98      182.73     15.63 o 
  -4   6   2      418.63      417.72      9.16 o 
  -3   6   2      103.74       61.48      1.72 o 
  -2   6   2     1045.06     1072.70     10.47 o 
  -1   6   2      317.16      298.23      3.55 o 
   0   6   2     1334.99     1343.15     31.46 o 
   1   6   2       35.18       19.85      2.26 o 
   2   6   2        4.98        5.59      1.86 o 
   3   6   2      292.71      290.97      3.26 o 
   4   6   2        3.89        3.46      1.22 o 
   5   6   2      100.66       74.66      2.24 o 
   6   6   2      545.84      524.34     16.59 o 
   7   6   2      167.22      156.99      3.81 o 
   8   6   2      104.86      105.36      3.03 o 
   9   6   2       15.50       16.67      3.24 o 
  10   6   2       82.33       82.05      5.68 o 
  11   6   2      328.67      320.17      9.13 o 
  12   6   2      194.15      191.55      8.17 o 
  13   6   2      160.42      171.05      8.58 o 
  14   6   2       14.92        7.04      5.61 o 
 -16   7   2      185.94      201.14      9.58 o 
 -15   7   2       47.94       35.95      6.47 o 
 -14   7   2        9.73       13.76      4.82 o 
 -13   7   2       30.63       26.35      4.76 o 
 -12   7   2       76.32       71.55      5.78 o 
 -11   7   2        1.14       -1.61      3.84 o 
 -10   7   2      192.97      181.33      6.88 o 
  -9   7   2       32.90       23.80      4.12 o 
  -8   7   2      284.77      250.52      7.01 o 
  -7   7   2      477.52      487.69      9.68 o 
  -6   7   2     1061.73     1033.08      9.98 o 
  -5   7   2       27.14       34.81      5.29 o 
  -4   7   2      724.17      711.26     11.21 o 
  -3   7   2      997.56      985.07     21.61 o 
  -2   7   2      120.18      128.71      2.38 o 
  -1   7   2      680.58      682.98     18.51 o 
   0   7   2        4.19        0.69      2.07 o 
   1   7   2     1344.93     1316.70      8.60 o 
   2   7   2      262.73      249.76      4.76 o 
   3   7   2       39.00       21.95      3.39 o 
   4   7   2      378.67      360.10      7.61 o 
   5   7   2       17.08       11.81      3.31 o 
   6   7   2      148.54      129.86      5.60 o 
   7   7   2      566.58      515.55      9.44 o 
   8   7   2       25.11       16.72      4.10 o 
   9   7   2      157.12      158.30      6.46 o 
  10   7   2      268.56      244.98      7.83 o 
  11   7   2      185.11      165.84      7.05 o 
  12   7   2      470.52      429.69     11.15 o 
  13   7   2      419.87      369.83     10.88 o 
  14   7   2        3.71       -0.16      5.29 o 
 -15   8   2      285.10      287.19     10.99 o 
 -14   8   2      268.08      236.94      9.76 o 
 -13   8   2        1.38        3.37      4.62 o 
 -12   8   2       62.15       56.87      5.30 o 
 -11   8   2       65.40       69.53      5.74 o 
 -10   8   2       99.96      123.29      6.24 o 
  -9   8   2       13.88       20.14      4.31 o 
  -8   8   2      144.56      119.79      6.36 o 
  -7   8   2      571.13      507.80     13.69 o 
  -6   8   2     1337.70     1209.55     38.87 o 
  -5   8   2     1558.39     1524.39     15.86 o 
  -4   8   2      188.44      179.27      4.14 o 
  -3   8   2       14.28       14.32      2.47 o 
  -2   8   2       68.08       65.87      3.53 o 
  -1   8   2       21.70        1.33      4.47 o 
   0   8   2     2040.07     1965.41     18.35 o 
   1   8   2      283.17      270.19      7.88 o 
   2   8   2       38.41       24.96      3.09 o 
   3   8   2     1434.04     1378.55     17.44 o 
   4   8   2      829.05      752.69     11.46 o 
   5   8   2     1280.76     1148.91     13.93 o 
   6   8   2      476.31      438.51      9.21 o 
   7   8   2        1.49       -2.01      3.64 o 
   8   8   2      168.64      147.80      6.27 o 
   9   8   2       14.38        7.77      3.87 o 
  10   8   2      530.85      494.35     10.82 o 
  11   8   2       86.12       84.33      6.50 o 
  12   8   2       12.93        4.46      4.60 o 
  13   8   2      444.78      456.47     11.92 o 
 -13   9   2      133.81      123.60      7.62 o 
 -12   9   2      162.58      154.17      7.09 o 
 -11   9   2        0.88        6.55      5.10 o 
 -10   9   2      128.33      122.02      6.46 o 
  -9   9   2       94.94       91.14      5.56 o 
  -8   9   2      364.98      377.56     19.03 o 
  -7   9   2      140.19      107.15      4.08 o 
  -6   9   2        9.29        8.49      2.42 o 
  -5   9   2       69.18       54.65      9.78 o 
  -4   9   2      291.76      296.38      6.31 o 
  -3   9   2      259.31      235.69      5.52 o 
  -2   9   2      138.67      144.53     13.55 o 
  -1   9   2     1118.94     1113.47     14.85 o 
   0   9   2       35.55       25.89      5.67 o 
   1   9   2       46.71       32.09      5.60 o 
   2   9   2     1840.07     1710.43     20.82 o 
   3   9   2      640.07      591.33     10.50 o 
   4   9   2       80.25       81.26      4.04 o 
   5   9   2       31.19       27.03      4.56 o 
   6   9   2        9.06       -1.80      3.85 o 
   7   9   2        2.03       -3.58      3.58 o 
   8   9   2       12.46        5.98      4.44 o 
   9   9   2      149.17      133.90      6.56 o 
  10   9   2      365.13      359.43      9.90 o 
  11   9   2      169.52      158.38      7.57 o 
  12   9   2        1.11        5.11      4.83 o 
 -13  10   2      162.18      152.17      8.30 o 
 -12  10   2       78.30       99.89      6.97 o 
 -11  10   2       18.33       18.06      4.88 o 
 -10  10   2        9.45       21.64      5.04 o 
  -9  10   2       78.24       63.53      5.97 o 
  -8  10   2      104.23      100.40      4.36 o 
  -7  10   2        4.47       -0.70      3.65 o 
  -6  10   2       33.58       32.82      3.49 o 
  -5  10   2       74.82       63.48      4.07 o 
  -4  10   2      383.57      319.60      7.88 o 
  -3  10   2      323.26      302.71      7.11 o 
  -2  10   2      260.89      272.48      7.86 o 
  -1  10   2       16.51       22.96      5.42 o 
   0  10   2      265.59      229.82      7.99 o 
   1  10   2       95.00      105.12     10.32 o 
   2  10   2      241.84      230.54      7.03 o 
   3  10   2       79.28       38.46      3.52 o 
   4  10   2      160.28      143.93      4.84 o 
   5  10   2        1.49        3.74      4.42 o 
   6  10   2        3.61       -2.65      4.33 o 
   7  10   2      325.87      267.26      8.49 o 
   8  10   2      222.12      189.08      7.50 o 
   9  10   2       24.31       25.26      5.16 o 
  10  10   2       90.80       95.02      6.58 o 
  11  10   2      139.13      130.71      7.12 o 
 -11  11   2       36.30       22.75      5.57 o 
 -10  11   2      115.55      123.57      7.26 o 
  -9  11   2       45.11       33.90      5.21 o 
  -8  11   2      294.35      287.55     17.42 o 
  -7  11   2       59.75       48.82      4.83 o 
  -6  11   2        3.68       15.64      3.52 o 
  -5  11   2       85.25       92.03     21.85 o 
  -4  11   2       10.36       87.70     49.79 o 
  -3  11   2        0.82        5.29      5.04 o 
  -2  11   2       46.00       52.77      8.99 o 
  -1  11   2        6.73       -4.86      4.86 o 
   0  11   2      146.53      152.64      7.54 o 
   1  11   2        0.55        5.25      3.60 o 
   2  11   2      650.01      605.85      8.73 o 
   3  11   2      625.89      602.85      8.69 o 
   4  11   2        1.12       -3.36      3.36 o 
   5  11   2      105.98      119.07      4.88 o 
   6  11   2      203.09      175.16      6.79 o 
   7  11   2       54.54       49.89      3.98 o 
   8  11   2       31.00       22.88      4.54 o 
   9  11   2        1.65       20.63      5.50 o 
  10  11   2        5.45       -2.19      4.46 o 
  -9  12   2       26.04       17.89      4.94 o 
  -8  12   2        5.52       16.24      5.73 o 
  -7  12   2       28.73       27.14      4.46 o 
  -6  12   2       93.30      100.21     14.83 o 
  -5  12   2        6.39        2.41      3.20 o 
  -4  12   2       57.24       46.25      4.22 o 
  -3  12   2      256.08      231.02      6.45 o 
  -2  12   2      155.69      155.84     16.69 o 
  -1  12   2       35.98       34.95      7.86 o 
   0  12   2       17.95       39.08      6.05 o 
   1  12   2        0.92       -1.47      4.93 o 
   2  12   2       18.58       29.65      5.24 o 
   3  12   2      117.82       96.40      4.67 o 
   4  12   2       24.87       27.53      7.88 o 
   5  12   2       32.99       27.64      8.15 o 
   6  12   2      106.20       95.86     23.13 o 
   7  12   2      187.29      179.96     11.85 o 
  -6  13   2       13.40       37.96     15.53 o 
  -5  13   2        6.38        5.07      5.47 o 
  -4  13   2       23.46       15.91     16.29 o 
  -3  13   2        3.85       23.69      4.57 o 
  -2  13   2        3.88        0.88      5.58 o 
  -1  13   2      101.29      111.11      8.49 o 
   0  13   2      636.11      682.86     10.14 o 
   1  13   2      382.28      415.72     17.53 o 
   2  13   2        6.67       -2.69      3.97 o 
   3  13   2       75.38       95.73      7.77 o 
   5  13   2       88.18      102.68      4.77 o 
 -18   1   3       26.02       26.10      6.12 o 
 -17   1   3      662.13      653.46     11.70 o 
 -16   1   3      214.42      208.26      7.09 o 
 -15   1   3      190.88      193.72     12.44 o 
 -14   1   3      433.95      403.91      7.88 o 
 -13   1   3      212.53      221.07     14.75 o 
 -12   1   3        9.17        4.05      2.88 o 
 -11   1   3      182.68      197.85      9.08 o 
 -10   1   3      968.43      875.78      8.66 o 
  -9   1   3      974.21      914.78      7.54 o 
  -8   1   3       42.55       42.36      2.04 o 
  -7   1   3     4073.41     4050.84     60.46 o 
  -6   1   3       54.51       31.57      3.37 o 
  -5   1   3      299.27      316.89      6.67 o 
  -4   1   3     5304.25     4709.17     22.77 o 
  -3   1   3      143.41      145.06      1.75 o 
  -2   1   3       96.64      105.97      4.36 o 
  -1   1   3      723.96      810.02      6.81 o 
   0   1   3     3118.54     2769.82     22.43 o 
   1   1   3     4259.08     4092.20     24.06 o 
   2   1   3      834.03      817.44     18.17 o 
   3   1   3     4604.21     4662.87     33.32 o 
   4   1   3      911.25      944.09     12.54 o 
   5   1   3      152.88      144.77      2.55 o 
   6   1   3      628.02      492.38      3.82 o 
   7   1   3      113.75       98.60      2.12 o 
   8   1   3       42.54       30.78      2.74 o 
   9   1   3     1695.83     1449.82     15.09 o 
  10   1   3      688.42      631.66      7.09 o 
  11   1   3      956.13      884.88     15.29 o 
  12   1   3      807.86      717.18      9.95 o 
  13   1   3       32.07       24.11      4.43 o 
  14   1   3      198.02      154.92      5.51 o 
  15   1   3       29.24       23.18      6.08 o 
  16   1   3       11.17       10.12      4.68 o 
 -18   2   3       61.88       58.60      6.60 o 
 -17   2   3      376.67      312.20     10.34 o 
 -16   2   3      338.48      325.01     10.00 o 
 -15   2   3      322.99      314.21      9.63 o 
 -14   2   3       13.63        4.76      4.60 o 
 -13   2   3      210.48      188.78      7.04 o 
 -12   2   3      275.48      264.93      7.63 o 
 -11   2   3      469.79      418.07      8.78 o 
 -10   2   3      159.80      133.74      5.60 o 
  -9   2   3      776.76      792.24     12.93 o 
  -8   2   3     2960.67     2995.54     12.60 o 
  -7   2   3     2490.63     2390.24     29.99 o 
  -6   2   3     3575.83     3198.93     13.78 o 
  -5   2   3       57.44        2.53      1.22 o 
  -4   2   3      517.34      531.25      6.11 o 
  -3   2   3      956.18      965.41      7.16 o 
  -2   2   3       89.84       91.71      1.61 o 
  -1   2   3     1197.14     1273.80      4.34 o 
   0   2   3       20.38        4.17      0.86 o 
   1   2   3      751.22      694.97      9.13 o 
   2   2   3    10533.57    10086.26     49.56 o 
   3   2   3      720.92      702.80      5.71 o 
   4   2   3     5284.59     4921.16     16.97 o 
   5   2   3       56.87       55.45      2.58 o 
   6   2   3       17.19        3.76      1.76 o 
   7   2   3      119.20      102.81      2.50 o 
   8   2   3       92.89       80.55      2.47 o 
   9   2   3     1093.80     1068.38     15.51 o 
  10   2   3        2.96        3.63      2.24 o 
  11   2   3        1.50        1.91      3.79 o 
  12   2   3      745.73      697.40     15.19 o 
  13   2   3      273.29      260.40     10.81 o 
  14   2   3      637.75      577.67     25.07 o 
  15   2   3       11.60        8.74      3.65 o 
 -18   3   3      155.86      157.46      8.62 o 
 -17   3   3        9.53       10.17      5.81 o 
 -16   3   3        0.03       -5.25      5.25 o 
 -15   3   3      510.00      467.00     11.23 o 
 -14   3   3      197.50      152.33      7.29 o 
 -13   3   3      795.11      688.23     12.36 o 
 -12   3   3      572.06      584.32     10.91 o 
 -11   3   3     1697.53     1616.71     16.76 o 
 -10   3   3      145.72      158.40      4.01 o 
  -9   3   3       95.70       91.90      9.06 o 
  -8   3   3       15.67       13.43      2.71 o 
  -7   3   3       11.45       12.62      4.00 o 
  -6   3   3     2748.42     2461.84     29.95 o 
  -5   3   3      249.55      181.84      3.08 o 
  -4   3   3      394.32      376.26      2.88 o 
  -3   3   3      489.75      535.35      7.62 o 
  -2   3   3     7158.16     6655.79     50.91 o 
  -1   3   3     1845.23     1798.54     19.30 o 
   0   3   3      243.45      163.75      3.75 o 
   1   3   3      282.95      276.69      4.06 o 
   2   3   3      496.78      521.98      3.32 o 
   3   3   3     1447.67     1454.90     12.20 o 
   4   3   3      120.12       76.18      3.80 o 
   5   3   3      692.53      717.19      6.02 o 
   6   3   3      111.48      110.70      2.77 o 
   7   3   3       54.19       56.39      2.17 o 
   8   3   3     1142.74     1102.64     15.49 o 
   9   3   3      991.53      885.17      7.71 o 
  10   3   3      685.83      657.08     14.79 o 
  11   3   3      188.44      170.75      3.69 o 
  12   3   3       52.37       49.18      3.21 o 
  13   3   3        5.48        2.11      3.85 o 
  14   3   3       22.00       14.07      4.13 o 
  15   3   3        9.20       15.26      3.62 o 
 -17   4   3       49.08       53.45      6.76 o 
 -16   4   3      380.23      355.47     11.02 o 
 -15   4   3        9.16        2.95      5.20 o 
 -14   4   3      180.48      162.21      7.78 o 
 -13   4   3      643.09      667.30     12.65 o 
 -12   4   3       93.99       95.67      5.75 o 
 -11   4   3        4.23       -2.67      4.12 o 
 -10   4   3     1477.66     1323.67     14.01 o 
  -9   4   3     3030.46     2696.11     18.36 o 
  -8   4   3      179.51      142.74      4.79 o 
  -7   4   3     1934.31     1777.92     14.63 o 
  -6   4   3     2373.50     2250.50     20.30 o 
  -5   4   3      134.24      127.86      2.02 o 
  -4   4   3      372.27      321.13      5.44 o 
  -3   4   3      692.83      623.29      8.41 o 
  -2   4   3     1006.20     1122.72      5.83 o 
  -1   4   3        1.04        4.49      1.92 o 
   0   4   3      252.26      199.91      2.73 o 
   1   4   3     1060.62     1071.38     10.48 o 
   2   4   3      156.78      149.47      2.05 o 
   3   4   3     1665.97     1595.71     15.67 o 
   4   4   3     1636.85     1507.61     13.66 o 
   5   4   3      520.47      569.30      4.29 o 
   6   4   3     1357.19     1291.94      6.44 o 
   7   4   3      597.52      508.31      9.69 o 
   8   4   3       85.82       57.64      2.42 o 
   9   4   3      124.84      126.39      5.09 o 
  10   4   3      280.90      260.62      8.68 o 
  11   4   3      193.72      183.26      3.84 o 
  12   4   3      218.58      235.19      7.28 o 
  13   4   3       25.07       25.65      3.30 o 
  14   4   3       19.26       14.94      3.73 o 
  15   4   3        5.10       -0.61      4.70 o 
 -17   5   3      137.59      120.97      7.96 o 
 -16   5   3      142.50      149.95      8.56 o 
 -15   5   3       62.30       84.85      7.11 o 
 -14   5   3      289.97      264.66      9.17 o 
 -13   5   3       54.08       59.20      6.14 o 
 -12   5   3      246.43      241.18      7.84 o 
 -11   5   3        3.21        3.97      3.74 o 
 -10   5   3      304.86      292.29      7.16 o 
  -9   5   3      864.74      795.16     10.67 o 
  -8   5   3      475.74      456.87      8.05 o 
  -7   5   3        9.79        9.07      2.68 o 
  -6   5   3      787.71      669.64      5.33 o 
  -5   5   3        6.88        3.09      1.81 o 
  -4   5   3       14.60       22.43      1.84 o 
  -3   5   3        1.33        2.45      1.64 o 
  -2   5   3      776.55      749.68      5.18 o 
  -1   5   3       98.21       98.41      1.87 o 
   0   5   3       48.05       70.47      2.38 o 
   1   5   3        0.15        2.01      1.38 o 
   2   5   3     1237.02     1173.41      5.54 o 
   3   5   3     2301.83     2225.63     18.57 o 
   4   5   3       74.67       69.91      2.72 o 
   5   5   3      205.87      215.56      5.07 o 
   6   5   3       30.04       32.17      2.57 o 
   7   5   3        4.92       -2.18      2.18 o 
   8   5   3      421.77      370.04     16.20 o 
   9   5   3      355.36      336.50      5.97 o 
  10   5   3      276.81      267.39      5.40 o 
  11   5   3        3.26        4.37      3.16 o 
  12   5   3      101.68       87.56      4.58 o 
  13   5   3       84.21       62.40      7.35 o 
  14   5   3       34.65       25.94      5.24 o 
 -16   6   3       21.14       13.79      5.55 o 
 -15   6   3      177.96      165.95      8.57 o 
 -14   6   3      159.62      177.26      8.75 o 
 -13   6   3     1195.31     1126.64     16.11 o 
 -12   6   3      113.79      102.71      6.08 o 
 -11   6   3        6.30        1.88      3.65 o 
 -10   6   3     1378.33     1331.21     14.85 o 
  -9   6   3     1301.09     1148.14     13.52 o 
  -8   6   3      887.05      789.77      9.70 o 
  -7   6   3      841.92      793.25      6.20 o 
  -6   6   3      193.78      178.21      6.26 o 
  -5   6   3     1273.43     1171.31     26.31 o 
  -4   6   3     1825.42     1638.86     24.58 o 
  -3   6   3      549.04      502.15      4.88 o 
  -2   6   3       11.66        0.65      1.80 o 
  -1   6   3      265.13      256.46      4.93 o 
   0   6   3     2045.69     2012.72     19.16 o 
   1   6   3      747.38      679.06      5.46 o 
   2   6   3     1094.31      996.24     16.04 o 
   3   6   3      207.80      210.72      2.56 o 
   4   6   3       10.00        9.65      2.31 o 
   5   6   3      476.81      442.17      8.93 o 
   6   6   3     3309.47     3085.08     21.20 o 
   7   6   3      622.30      588.56     10.00 o 
   8   6   3       33.79       19.83      3.28 o 
   9   6   3      258.65      251.05      8.23 o 
  10   6   3      587.01      559.36      7.59 o 
  11   6   3       56.13       41.70      7.97 o 
  12   6   3       82.57       85.63      8.06 o 
  13   6   3       10.53        2.75      4.01 o 
  14   6   3       50.34       20.70      3.44 o 
 -16   7   3       21.78       19.31      6.19 o 
 -15   7   3       21.29       33.35      4.95 o 
 -14   7   3       17.16       12.87      5.16 o 
 -13   7   3        0.99        1.20      4.99 o 
 -12   7   3      207.06      181.08      6.98 o 
 -11   7   3      556.68      484.46     10.01 o 
 -10   7   3      584.33      541.91     10.30 o 
  -9   7   3       34.71       19.86      3.88 o 
  -8   7   3      791.27      710.92     11.77 o 
  -7   7   3      391.98      384.13      9.02 o 
  -6   7   3      367.89      311.25      4.39 o 
  -5   7   3      113.29      123.56      4.60 o 
  -4   7   3      346.00      306.90      5.33 o 
  -3   7   3      155.29      121.73      3.14 o 
  -2   7   3      459.79      453.07      4.20 o 
  -1   7   3     1458.90     1459.41     22.24 o 
   0   7   3     1267.97     1246.08      8.46 o 
   1   7   3        0.95        0.15      1.68 o 
   2   7   3       48.40       35.00      3.40 o 
   3   7   3        2.12       -2.58      2.58 o 
   4   7   3      126.80      110.49     20.43 o 
   5   7   3      330.23      314.10      7.61 o 
   6   7   3      119.88      110.78      5.34 o 
   7   7   3      232.36      240.32      7.17 o 
   8   7   3      555.30      570.59     10.79 o 
   9   7   3       84.07       53.52      4.85 o 
  10   7   3       59.31       40.92      4.93 o 
  11   7   3       16.75       16.36      4.67 o 
  12   7   3       57.70       47.77      5.30 o 
  13   7   3       27.26       22.96      6.64 o 
 -15   8   3       64.91       73.73      7.16 o 
 -14   8   3       12.41       31.27      3.98 o 
 -13   8   3       10.09        0.60      4.71 o 
 -12   8   3       27.00       29.71      5.39 o 
 -11   8   3        9.72        2.23      3.64 o 
 -10   8   3      131.93      141.47      6.50 o 
  -9   8   3       30.45       19.04      3.63 o 
  -8   8   3      192.47      169.90      3.85 o 
  -7   8   3     1068.80      966.59      7.48 o 
  -6   8   3       19.10       10.27      2.56 o 
  -5   8   3        5.93        4.31      2.67 o 
  -4   8   3        9.33        4.07      2.17 o 
  -3   8   3      217.27      206.20      3.87 o 
  -2   8   3       14.68       14.50      2.30 o 
  -1   8   3       29.30       35.99      5.65 o 
   0   8   3        1.24        0.51      2.59 o 
   1   8   3      224.91      192.10      4.75 o 
   2   8   3        0.59       -6.37      6.37 o 
   3   8   3      332.09      298.22      8.06 o 
   4   8   3      551.45      493.22     14.53 o 
   5   8   3        8.74       -2.96      3.94 o 
   6   8   3      604.51      507.66      9.69 o 
   7   8   3      267.96      221.75      7.29 o 
   8   8   3      224.30      188.63      6.95 o 
   9   8   3       88.99       77.42      5.63 o 
  10   8   3        1.40        3.59      4.45 o 
  11   8   3        0.14       -2.87      4.18 o 
  12   8   3       11.90       25.01      6.03 o 
 -14   9   3        0.43       -5.44      5.44 o 
 -13   9   3        2.64       17.26      3.73 o 
 -12   9   3      179.16      153.16      7.35 o 
 -11   9   3      127.73      126.31      5.04 o 
 -10   9   3       78.93       92.09      8.75 o 
  -9   9   3       33.87       24.55      3.48 o 
  -8   9   3       82.04       71.48      5.74 o 
  -7   9   3       16.53       15.92      4.31 o 
  -6   9   3      136.55       97.89      3.28 o 
  -5   9   3      181.62      164.49      5.44 o 
  -4   9   3      380.57      307.51      5.99 o 
  -3   9   3      521.94      449.18      6.99 o 
  -2   9   3      168.85      162.48     11.14 o 
  -1   9   3      348.26      290.04      9.00 o 
   0   9   3      106.03      118.73      4.24 o 
   1   9   3      186.16      168.42     11.71 o 
   2   9   3      275.79      255.33      8.03 o 
   3   9   3        7.56        9.73      3.04 o 
   4   9   3      373.88      333.71      6.41 o 
   5   9   3       54.83       57.47      8.39 o 
   6   9   3      104.07       80.40      5.64 o 
   7   9   3      159.48      152.01      6.57 o 
   8   9   3      332.19      300.93      8.61 o 
   9   9   3       11.43       22.67      4.99 o 
  11   9   3       77.62       69.99      5.95 o 
 -12  10   3        1.86       -5.35      8.62 o 
 -11  10   3        0.82        4.67      7.23 o 
 -10  10   3        4.20        1.60      3.67 o 
  -9  10   3       48.57       47.82      3.20 o 
  -8  10   3      164.91      148.36      8.77 o 
  -7  10   3      193.48      176.98      5.30 o 
  -6  10   3       83.04       72.87      4.05 o 
  -5  10   3      125.65       83.26      4.06 o 
  -4  10   3      401.79      377.07     10.95 o 
  -3  10   3      458.23      475.08     15.12 o 
  -2  10   3       23.38       20.46      3.53 o 
  -1  10   3       69.35       68.87      6.25 o 
   0  10   3      477.64      487.39     19.56 o 
   1  10   3       26.70       21.62      3.55 o 
   2  10   3       58.87       38.58      2.83 o 
   3  10   3       14.82       12.63      3.40 o 
   4  10   3      802.27      759.85     15.20 o 
   5  10   3      120.89      101.87      4.56 o 
   6  10   3        6.63        1.41      3.50 o 
   7  10   3      137.65      125.64      6.40 o 
   8  10   3      143.57      151.77      7.02 o 
   9  10   3       30.38       17.85      4.38 o 
  10  10   3      157.54      146.99      7.52 o 
 -10  11   3       46.13       50.42      5.62 o 
  -9  11   3      266.05      244.83     18.03 o 
  -8  11   3      157.86      153.70     23.03 o 
  -7  11   3       17.53       20.66      5.37 o 
  -6  11   3        2.16        2.44      3.33 o 
  -5  11   3      164.55      126.97      7.87 o 
  -4  11   3      396.29      417.78     20.58 o 
  -3  11   3       65.34       63.37      4.27 o 
  -2  11   3       70.99       54.43      4.25 o 
  -1  11   3       32.85       28.62      3.88 o 
   0  11   3      119.54       95.40      5.02 o 
   1  11   3      111.77      100.55      5.26 o 
   2  11   3      191.74      162.87      8.65 o 
   3  11   3       87.95       75.38      4.42 o 
   4  11   3      134.63      112.85     13.50 o 
   5  11   3       75.18       63.76     15.84 o 
   6  11   3       37.83       37.27     10.16 o 
   7  11   3       36.44        8.28      3.21 o 
   8  11   3       58.94       64.91      4.36 o 
  -8  12   3       13.46       13.43     15.25 o 
  -7  12   3       57.90       44.55     12.87 o 
  -6  12   3       97.64      104.56      4.88 o 
  -5  12   3      123.65      136.27     15.77 o 
  -4  12   3       30.93       24.22      4.11 o 
  -3  12   3      232.11      227.11      6.42 o 
  -2  12   3       28.33       34.28      6.30 o 
  -1  12   3      255.84      276.69     14.21 o 
   0  12   3      357.05      343.80     43.51 o 
   1  12   3       10.05        1.92      8.94 o 
   2  12   3      100.88       98.32     15.58 o 
   3  12   3      218.90      184.35      7.68 o 
   4  12   3       11.03       22.81      3.61 o 
   5  12   3       44.16       27.75      3.76 o 
   6  12   3       48.70       52.40     14.24 o 
  -4  13   3       20.40       15.23      5.89 o 
  -2  13   3        1.83        8.28      5.00 o 
  -1  13   3        1.68       14.12      6.09 o 
   0  13   3        6.21        5.65      4.14 o 
   1  13   3       29.37       34.19      3.98 o 
 -18   0   4        0.98        3.50      5.53 o 
 -17   0   4       80.19       82.91      7.25 o 
 -16   0   4      271.97      248.74      8.75 o 
 -15   0   4      183.24      171.80      7.36 o 
 -14   0   4      235.01      223.79      7.62 o 
 -13   0   4        9.93        2.03      4.01 o 
 -12   0   4      220.70      227.94     37.64 o 
 -11   0   4     2253.54     2117.55     67.79 o 
 -10   0   4     1577.17     1383.94     48.09 o 
  -9   0   4     4793.29     4352.04     30.23 o 
  -8   0   4        0.60      202.45    121.99 o 
  -7   0   4       94.90      116.39      5.27 o 
  -6   0   4       20.47       15.12      3.81 o 
  -5   0   4     4043.31     3765.06     21.54 o 
  -4   0   4      182.40      166.55      5.93 o 
  -3   0   4     2788.14     2889.64     14.10 o 
  -2   0   4      749.60      784.64      9.20 o 
  -1   0   4       40.27       11.53      3.31 o 
   0   0   4       48.99       40.36      7.09 o 
   1   0   4     6358.95     5861.52     81.52 o 
   2   0   4     1288.72     1310.30     28.30 o 
   3   0   4      514.23      473.95     26.92 o 
   4   0   4       19.10       32.61      2.79 o 
   5   0   4     3225.31     3073.97     47.51 o 
   6   0   4      929.18      985.68     14.01 o 
   7   0   4       21.64       29.59      5.22 o 
   8   0   4      961.50      950.15     14.03 o 
   9   0   4     1129.36     1038.02     14.87 o 
  10   0   4        6.71       -0.98      5.34 o 
  11   0   4        3.41        8.68      5.86 o 
  12   0   4       34.29       42.45      6.55 o 
  13   0   4      275.77      236.79      9.44 o 
  14   0   4        2.99       15.99      6.03 o 
 -18   1   4       10.66        2.56      6.26 o 
 -17   1   4      141.11      122.78      7.62 o 
 -16   1   4      157.76      154.23      7.65 o 
 -15   1   4      162.79      166.92      7.80 o 
 -14   1   4        1.57       -2.73      3.53 o 
 -13   1   4      310.05      299.36     28.31 o 
 -12   1   4      171.82      152.07      4.70 o 
 -11   1   4       59.15       56.05      4.62 o 
 -10   1   4      212.62      219.98     14.55 o 
  -9   1   4       21.75       21.10      3.12 o 
  -8   1   4       83.13       80.77      3.52 o 
  -7   1   4       12.22        3.68      2.68 o 
  -6   1   4      274.48      265.31      4.77 o 
  -5   1   4     1939.65     1806.46     13.81 o 
  -4   1   4       67.44       62.99      4.71 o 
  -3   1   4     1216.69     1075.61     18.93 o 
  -2   1   4      143.55      153.97      2.66 o 
  -1   1   4     1448.05     1367.34      9.55 o 
   0   1   4       14.13        5.77      1.52 o 
   1   1   4       12.35        8.12      1.28 o 
   2   1   4     1131.52     1164.62     12.02 o 
   3   1   4      480.49      464.38      4.74 o 
   4   1   4      239.13      239.58      5.45 o 
   5   1   4      502.64      439.19      9.63 o 
   6   1   4      469.35      473.07      6.83 o 
   7   1   4     1222.92     1159.55     12.40 o 
   8   1   4      215.25      201.69      4.33 o 
   9   1   4      230.06      211.13      4.55 o 
  10   1   4      125.47      124.39      5.47 o 
  11   1   4      110.69      104.40      5.07 o 
  12   1   4       14.65       14.86      4.13 o 
  13   1   4       46.07       49.09      5.36 o 
  14   1   4        5.17        9.88      4.72 o 
 -17   2   4      110.90       97.05      7.38 o 
 -16   2   4        3.68        0.34      5.16 o 
 -15   2   4      172.60      152.65      7.53 o 
 -14   2   4       25.64       21.66      4.64 o 
 -13   2   4        3.06        3.98      3.30 o 
 -12   2   4      277.58      254.00      8.55 o 
 -11   2   4        7.09       14.07      4.20 o 
 -10   2   4     1851.51     1675.88     42.93 o 
  -9   2   4        5.41        4.81      3.56 o 
  -8   2   4     1638.96     1606.56     10.66 o 
  -7   2   4      898.94      887.75     12.99 o 
  -6   2   4      136.79      140.82      3.91 o 
  -5   2   4     1694.95     1598.61     12.93 o 
  -4   2   4       44.76       44.99      4.84 o 
  -3   2   4       44.45       25.27      1.84 o 
  -2   2   4        8.97       17.13      1.66 o 
  -1   2   4      283.50      257.96      3.29 o 
   0   2   4      352.30      374.65      3.86 o 
   1   2   4      850.20      791.03      9.55 o 
   2   2   4      266.19      212.01      3.32 o 
   3   2   4     1735.84     1490.95     16.56 o 
   4   2   4       29.30       32.76      2.15 o 
   5   2   4      885.38      855.53     16.89 o 
   6   2   4     1258.26     1084.99     13.63 o 
   7   2   4      107.39      113.46      4.09 o 
   8   2   4      263.56      273.66      5.40 o 
   9   2   4      243.45      219.95      4.65 o 
  10   2   4        1.05       -3.76      3.76 o 
  11   2   4       40.09       31.81      5.08 o 
  12   2   4       28.63       30.56      4.64 o 
  13   2   4       55.86       67.65      9.58 o 
  14   2   4       45.99       50.27      5.80 o 
 -17   3   4       59.11       56.34      6.98 o 
 -16   3   4      451.87      426.84     11.07 o 
 -15   3   4       45.22       28.56      5.24 o 
 -14   3   4      154.29      124.96      6.63 o 
 -13   3   4     2237.96     2109.01     19.93 o 
 -12   3   4      390.01      376.10     13.69 o 
 -11   3   4       95.02       84.81      8.55 o 
 -10   3   4       19.57       23.86      9.35 o 
  -9   3   4      763.06      716.97      6.04 o 
  -8   3   4        8.08       10.27      6.81 o 
  -7   3   4       53.51       66.08      6.77 o 
  -6   3   4      280.75      267.62      4.97 o 
  -5   3   4      705.81      657.48      6.03 o 
  -4   3   4      426.56      395.47     10.61 o 
  -3   3   4     1907.22     1706.36      7.96 o 
  -2   3   4     1158.01     1077.24      9.93 o 
  -1   3   4      279.64      242.25      5.26 o 
   0   3   4     2190.54     2141.26     27.07 o 
   1   3   4      745.98      716.24      5.30 o 
   2   3   4       14.93       15.02      1.89 o 
   3   3   4      805.52      802.88     13.53 o 
   4   3   4      157.03      162.99      5.73 o 
   5   3   4      395.17      393.06      4.24 o 
   6   3   4      442.04      448.45     10.27 o 
   7   3   4      618.97      595.58      8.70 o 
   8   3   4      134.02      113.00      7.60 o 
   9   3   4      170.44      140.69      5.27 o 
  10   3   4      310.60      279.34     13.96 o 
  11   3   4       78.03       55.54      3.48 o 
  12   3   4       15.16       10.65      4.24 o 
  13   3   4      399.65      360.17     15.55 o 
  14   3   4        0.34        7.54      4.93 o 
 -17   4   4       93.69       58.74      7.02 o 
 -16   4   4        2.16       -1.15      5.97 o 
 -15   4   4        3.68        0.06      5.61 o 
 -14   4   4      142.15      143.97      6.85 o 
 -13   4   4        0.63        3.40      4.59 o 
 -12   4   4       52.60       46.02      6.07 o 
 -11   4   4      212.22      204.77      5.81 o 
 -10   4   4      789.93      791.83     28.56 o 
  -9   4   4      627.83      590.92      6.89 o 
  -8   4   4      440.50      387.65      9.13 o 
  -7   4   4     3002.54     2828.46     35.16 o 
  -6   4   4       62.41       61.10      3.31 o 
  -5   4   4      353.17      320.55      5.14 o 
  -4   4   4      406.51      381.34      5.60 o 
  -3   4   4      285.72      264.52     10.99 o 
  -2   4   4       53.91       53.75      2.30 o 
  -1   4   4     2037.80     1908.27     17.96 o 
   0   4   4      234.12      207.66      3.28 o 
   1   4   4      557.71      544.57      5.87 o 
   2   4   4      203.34      176.17      3.53 o 
   3   4   4     4095.35     3804.28     51.71 o 
   4   4   4      289.72      267.23      4.07 o 
   5   4   4      352.64      357.45      5.15 o 
   6   4   4      503.61      449.61      8.92 o 
   7   4   4        4.36       -0.49      2.64 o 
   8   4   4       34.02       32.88      2.86 o 
   9   4   4       90.91      100.82      3.91 o 
  10   4   4      165.22      176.78      4.84 o 
  11   4   4      421.64      408.77      6.53 o 
  12   4   4       48.04       43.36      5.16 o 
  13   4   4      123.43      112.90      7.97 o 
 -16   5   4      383.74      346.83     10.58 o 
 -15   5   4      866.82      791.95     14.57 o 
 -14   5   4        5.81        8.75      5.02 o 
 -13   5   4      201.50      198.90      8.20 o 
 -12   5   4       21.28       23.63      4.41 o 
 -11   5   4      556.36      565.74      7.66 o 
 -10   5   4     1098.47      967.27      9.21 o 
  -9   5   4      272.16      216.59      7.89 o 
  -8   5   4      119.39       95.32      5.84 o 
  -7   5   4     1084.06      941.90     19.06 o 
  -6   5   4      884.08      809.33      8.03 o 
  -5   5   4     2299.60     2068.53     12.18 o 
  -4   5   4      186.93      156.16      6.15 o 
  -3   5   4       11.71       -2.81      2.81 o 
  -2   5   4      350.12      329.19     16.18 o 
  -1   5   4      435.20      396.46      4.20 o 
   0   5   4     2041.64     1907.04      7.65 o 
   1   5   4     1281.74     1148.28      7.77 o 
   2   5   4      166.01      159.54      7.38 o 
   3   5   4     1714.82     1614.82      8.48 o 
   4   5   4     1254.78     1171.18     16.14 o 
   5   5   4      175.88      154.24      4.31 o 
   6   5   4       50.86       67.43      4.54 o 
   7   5   4       82.57       75.90      3.33 o 
   8   5   4        6.54       12.59      2.89 o 
   9   5   4        5.59       19.50      3.00 o 
  10   5   4      102.00      107.91      4.16 o 
  11   5   4      690.59      608.82      7.85 o 
  12   5   4       11.10       19.94      3.58 o 
  13   5   4      283.36      237.32     13.68 o 
 -16   6   4       89.64       78.34      7.25 o 
 -15   6   4      226.53      224.42      9.47 o 
 -14   6   4       23.87       23.56      3.95 o 
 -13   6   4       13.95       11.95      3.86 o 
 -12   6   4      173.21      170.50     10.88 o 
 -11   6   4       28.65       32.39      3.35 o 
 -10   6   4        1.98       -1.59      2.60 o 
  -9   6   4        1.42        2.53      4.53 o 
  -8   6   4      748.02      698.40      9.86 o 
  -7   6   4       12.70        8.63      2.98 o 
  -6   6   4       46.67       43.48      3.35 o 
  -5   6   4        2.99       -2.23      5.83 o 
  -4   6   4      108.43       64.25      7.82 o 
  -3   6   4      511.39      461.77      6.56 o 
  -2   6   4       16.43        7.76      3.09 o 
  -1   6   4     1341.11     1313.24     16.66 o 
   0   6   4      380.79      368.42      7.42 o 
   1   6   4      342.94      329.60      7.09 o 
   2   6   4      506.50      540.28      8.49 o 
   3   6   4       14.03        3.50      2.58 o 
   4   6   4       38.69       31.76      3.51 o 
   5   6   4       55.53       44.51      3.81 o 
   6   6   4      140.31      155.35      4.07 o 
   7   6   4       24.00       14.18      2.60 o 
   8   6   4       77.73       69.64      8.25 o 
   9   6   4       99.14       67.32     10.75 o 
  10   6   4       11.76        3.89      5.57 o 
  11   6   4       59.99       50.96     19.03 o 
  12   6   4      352.87      358.42     19.48 o 
 -15   7   4      255.58      242.12     51.42 o 
 -14   7   4        9.72       16.39      5.91 o 
 -13   7   4       29.23       33.43     11.88 o 
 -12   7   4       72.52       67.17      4.26 o 
 -11   7   4      379.35      370.90     22.77 o 
 -10   7   4      267.55      248.20      8.73 o 
  -9   7   4        2.80        2.76      4.88 o 
  -8   7   4       92.51       74.79      3.88 o 
  -7   7   4       34.84       31.00      6.34 o 
  -6   7   4        6.10        2.70      3.06 o 
  -5   7   4       71.68       70.51      8.59 o 
  -4   7   4       86.77       69.03      3.82 o 
  -3   7   4      132.18      118.48      4.42 o 
  -2   7   4        4.31        2.37      4.98 o 
  -1   7   4      204.87      219.63      4.21 o 
   0   7   4     1562.34     1473.83      9.25 o 
   1   7   4      662.47      672.11      8.51 o 
   2   7   4      873.52      861.97      8.11 o 
   3   7   4      701.08      677.94      8.99 o 
   4   7   4       70.93       60.39      3.49 o 
   5   7   4        8.93       -1.68      4.39 o 
   7   7   4       11.64        3.97      4.51 o 
   9   7   4       66.21       51.21      6.18 o 
  10   7   4       31.37       -4.87      4.87 o 
  11   7   4      152.42      108.16      6.99 o 
 -14   8   4        9.08       18.46      7.56 o 
 -13   8   4       90.01      103.76      8.50 o 
 -12   8   4       26.60       22.82      5.52 o 
 -11   8   4       12.85       22.82      6.00 o 
 -10   8   4      154.20      137.62      7.91 o 
  -9   8   4      244.25      241.84      8.66 o 
  -8   8   4      325.90      285.96      7.26 o 
  -7   8   4     1040.28      899.54     27.62 o 
  -6   8   4       35.54       21.15      3.54 o 
  -5   8   4       11.02        8.83      6.34 o 
  -4   8   4      125.50      144.22     17.52 o 
  -3   8   4       38.02       42.50      3.74 o 
  -2   8   4        0.66       -1.47      3.03 o 
  -1   8   4        0.01        0.89      2.67 o 
   0   8   4       66.00       73.70      7.26 o 
   1   8   4     1355.20     1348.09     18.08 o 
   2   8   4      769.36      781.87     30.08 o 
   3   8   4      160.07      161.04      5.09 o 
   4   8   4        8.84       -0.87      3.30 o 
   5   8   4       32.77       22.97      9.63 o 
   6   8   4        1.62       -4.58      4.58 o 
   7   8   4        4.70       -3.01      5.42 o 
   8   8   4        0.13       -3.52      4.62 o 
   9   8   4       54.19       43.44      6.35 o 
  10   8   4       16.04        5.70      4.73 o 
 -12   9   4       96.57      123.45      8.57 o 
 -11   9   4        2.55       14.08      5.98 o 
 -10   9   4       38.29       25.64      5.43 o 
  -9   9   4       21.21       32.10      3.74 o 
  -8   9   4       61.99       75.67      4.39 o 
  -7   9   4       96.49      114.80      7.66 o 
  -6   9   4      274.20      250.59      9.78 o 
  -5   9   4      141.72      107.12      4.68 o 
  -4   9   4        6.81        7.48      7.44 o 
  -3   9   4      160.89      187.26      7.98 o 
  -2   9   4      702.97      699.27     13.04 o 
  -1   9   4      224.55      224.21      8.68 o 
   0   9   4      132.39      115.93      9.95 o 
   1   9   4       47.53       47.24     10.38 o 
   2   9   4      220.06      223.00      5.90 o 
   3   9   4        2.13        0.45      3.25 o 
   4   9   4       49.93       46.44     12.61 o 
   5   9   4      195.59      181.73      5.58 o 
   6   9   4       58.55       54.06      4.01 o 
   7   9   4       89.53       76.61      6.75 o 
   8   9   4       91.14       95.10      7.19 o 
   9   9   4      235.07      259.05     10.32 o 
 -11  10   4      128.52      117.41      7.64 o 
 -10  10   4       79.18       86.90      7.15 o 
  -9  10   4        2.76       12.45      3.81 o 
  -8  10   4        0.50       -0.94      3.44 o 
  -7  10   4       11.11       24.87      5.45 o 
  -6  10   4        0.79       -0.58      5.13 o 
  -5  10   4       29.28       18.56      5.33 o 
  -4  10   4      321.73      313.61      9.59 o 
  -3  10   4        0.52        1.24      5.54 o 
  -2  10   4       97.89       87.99      6.86 o 
  -1  10   4      190.26      222.81      8.90 o 
   0  10   4       55.61       47.91      6.17 o 
   1  10   4       11.92       16.82      6.30 o 
   2  10   4        0.34       -2.50      5.63 o 
   3  10   4       45.94       44.47      5.30 o 
   4  10   4       46.40       22.80      4.82 o 
   5  10   4      110.23      103.09     12.66 o 
   6  10   4       12.35        7.40      3.43 o 
   7  10   4       17.57       11.21      4.02 o 
   8  10   4       28.45       31.05      6.35 o 
  -9  11   4      209.26      231.71      8.98 o 
  -8  11   4       10.29       11.87      5.28 o 
  -7  11   4      190.55      195.94      8.79 o 
  -6  11   4      241.23      258.63      9.25 o 
  -4  11   4      125.98      117.32      7.47 o 
  -3  11   4        0.03       -6.09      6.09 o 
  -2  11   4       23.92       28.33      5.32 o 
  -1  11   4       13.12       10.03      5.43 o 
   0  11   4        3.41        1.00      5.26 o 
   1  11   4       27.82       52.76      5.96 o 
   2  11   4       40.23       43.71      6.11 o 
   3  11   4       57.78       64.92     19.97 o 
   4  11   4      130.19      147.17     16.88 o 
   5  11   4        3.28       -5.25      5.25 o 
  -5  12   4       22.98        6.43      6.08 o 
  -4  12   4      163.59      159.24      8.77 o 
  -3  12   4       32.19        8.03      6.63 o 
  -2  12   4       63.90       78.08      7.67 o 
  -1  12   4       99.65       87.66      7.27 o 
   0  12   4      103.59      133.40      8.43 o 
   1  12   4       95.22      119.11      8.47 o 
   2  12   4       62.30       67.02      7.32 o 
 -17   1   5      107.68      123.72      9.21 o 
 -16   1   5     1165.24     1220.55     19.16 o 
 -15   1   5       45.01       45.17      4.72 o 
 -14   1   5        1.03       42.58     13.77 o 
 -13   1   5      642.05      636.20     11.10 o 
 -12   1   5       48.03       64.34     13.36 o 
 -11   1   5      271.22      314.28      6.55 o 
 -10   1   5      547.36      530.40     13.77 o 
  -9   1   5        8.87       24.25      3.63 o 
  -8   1   5      895.40      854.67      9.38 o 
  -7   1   5       21.76      333.10     54.96 o 
  -6   1   5      732.55      960.31     69.28 o 
  -5   1   5      211.21      186.30     13.38 o 
  -4   1   5      700.23      742.83     30.98 o 
  -3   1   5      126.83      176.69     54.76 o 
  -2   1   5       19.78       21.85      2.71 o 
  -1   1   5      701.84      670.00     10.26 o 
   0   1   5     1688.90     1661.84     15.90 o 
   1   1   5        1.26       29.14     13.86 o 
   2   1   5     1935.26     1972.21     21.72 o 
   3   1   5     3654.52     3406.99     30.27 o 
   4   1   5        4.95      144.34     12.43 o 
   5   1   5      111.85      125.22      3.52 o 
   6   1   5      179.93      219.04     12.25 o 
   7   1   5       48.68      102.70      4.79 o 
   8   1   5        9.80       27.94      4.02 o 
   9   1   5       58.04      150.41      5.72 o 
  10   1   5      340.33      291.84      7.25 o 
  11   1   5       11.35       15.16      4.92 o 
  12   1   5      130.51      298.15      8.49 o 
 -16   2   5       13.12       13.26      7.52 o 
 -15   2   5       84.14      105.63      8.54 o 
 -14   2   5       36.69      185.93      9.50 o 
 -13   2   5        0.44       23.74      6.42 o 
 -12   2   5      239.07      235.17      6.05 o 
 -11   2   5       31.53       18.33      3.49 o 
 -10   2   5      734.17      713.61     12.54 o 
  -9   2   5        9.25       14.81      5.74 o 
  -8   2   5     2630.67     2587.14     16.45 o 
  -7   2   5       26.89       99.88      4.32 o 
  -6   2   5        7.88      207.85     96.37 o 
  -5   2   5      312.71      262.90     24.72 o 
  -4   2   5      459.69      653.04     66.86 o 
  -3   2   5       21.25       50.88      3.58 o 
  -2   2   5      810.84      929.70     28.85 o 
  -1   2   5      383.97      351.54      5.73 o 
   0   2   5     1683.46     1743.19     20.62 o 
   1   2   5      638.69      640.63      8.90 o 
   2   2   5     1398.39     1329.58      8.43 o 
   3   2   5      495.65      517.48      9.25 o 
   4   2   5      306.10      628.30     75.70 o 
   5   2   5      166.72      152.13      5.77 o 
   6   2   5        9.81      156.61      5.21 o 
   7   2   5       22.75       12.42      3.56 o 
   8   2   5        2.80       23.90      4.22 o 
   9   2   5      147.53      165.45      6.09 o 
  10   2   5      912.82      841.50     35.69 o 
  11   2   5      219.07      188.21      6.54 o 
  12   2   5       53.53       53.20      5.23 o 
 -16   3   5       26.28       20.18      7.21 o 
 -15   3   5       18.73       40.50      7.28 o 
 -14   3   5     1311.25     1272.47     18.60 o 
 -13   3   5      343.13      379.43     11.07 o 
 -12   3   5       19.10       95.06      6.73 o 
 -11   3   5        2.23        9.85      4.90 o 
 -10   3   5      701.19      620.76     12.27 o 
  -9   3   5        9.02      110.88      7.37 o 
  -8   3   5       65.46      110.95     19.38 o 
  -7   3   5      206.96      285.38     20.66 o 
  -6   3   5     1173.34     1089.89     13.62 o 
  -5   3   5       21.38       32.53      3.99 o 
  -4   3   5      707.05      675.33     25.84 o 
  -3   3   5      516.77      546.35     23.20 o 
  -2   3   5     1214.25     1260.81     25.19 o 
  -1   3   5     1050.20     1042.76     10.39 o 
   0   3   5     1066.41     1113.83     20.60 o 
   1   3   5      251.19      214.57      9.95 o 
   2   3   5      150.59      196.99     17.02 o 
   3   3   5      705.55      656.46     14.78 o 
   4   3   5      342.83      330.28     15.44 o 
   5   3   5      730.71      687.33      8.59 o 
   6   3   5       31.51      133.56      7.98 o 
   7   3   5       77.60       62.70      3.54 o 
   8   3   5      545.83      497.94     14.23 o 
   9   3   5       36.03       95.19      6.52 o 
  10   3   5       62.25      265.09      5.97 o 
  11   3   5      190.96      194.52      6.29 o 
  12   3   5       50.09       39.49      5.13 o 
 -16   4   5      145.87      129.57      9.54 o 
 -15   4   5      215.56      235.88     10.10 o 
 -14   4   5       34.78       56.03      7.49 o 
 -13   4   5      148.75      158.84      8.96 o 
 -12   4   5      203.41      196.42      8.50 o 
 -11   4   5        6.20       12.98      6.12 o 
 -10   4   5        7.86        8.85      5.14 o 
  -9   4   5      228.97      274.06      8.99 o 
  -8   4   5      459.08      483.05     10.89 o 
  -7   4   5      137.02      137.78      5.66 o 
  -6   4   5      737.88      672.65     22.09 o 
  -5   4   5     1107.79     1081.85     26.01 o 
  -4   4   5      279.81      296.23      5.11 o 
  -3   4   5      930.09      858.20      6.50 o 
  -2   4   5      565.15      519.35     21.69 o 
  -1   4   5        6.56      132.67     14.46 o 
   0   4   5      451.44      457.91      4.93 o 
   1   4   5      100.64      238.83     30.33 o 
   2   4   5       47.90      149.52     10.73 o 
   3   4   5       12.54       25.95      6.03 o 
   4   4   5      441.69      475.82      9.75 o 
   5   4   5      559.38      525.64      5.97 o 
   6   4   5        0.06        4.96      3.28 o 
   7   4   5      230.16      225.95      5.26 o 
   8   4   5      221.48      235.08      9.45 o 
   9   4   5       28.67       54.90      6.08 o 
  10   4   5       70.36       88.03      5.91 o 
  11   4   5       90.54      114.96      9.63 o 
 -15   5   5      109.75      151.52     10.07 o 
 -14   5   5      147.20      167.58      9.54 o 
 -13   5   5       64.99       87.17      8.11 o 
 -12   5   5      195.11      186.14      8.52 o 
 -11   5   5        4.21        1.50      5.33 o 
 -10   5   5       14.09       17.63      5.26 o 
  -9   5   5      205.68      196.10      8.43 o 
  -8   5   5      188.06      218.57      8.28 o 
  -7   5   5      707.83      627.13      7.72 o 
  -6   5   5      608.25      584.26     13.13 o 
  -5   5   5       55.40       55.61      3.58 o 
  -4   5   5        4.82        1.62      2.90 o 
  -3   5   5       52.79       44.63      3.36 o 
  -2   5   5      417.48      463.49      6.72 o 
  -1   5   5        2.35        1.03      1.92 o 
   0   5   5        0.15        5.17      2.97 o 
   1   5   5       27.44       37.20      3.88 o 
   2   5   5       69.74      116.11     26.22 o 
   3   5   5       53.24      104.89     11.24 o 
   4   5   5      474.66      498.13      7.48 o 
   5   5   5       70.07       76.30      6.79 o 
   6   5   5        3.42        3.83      2.24 o 
   7   5   5        5.37        2.85      2.30 o 
   8   5   5      155.74      206.61      6.69 o 
   9   5   5      115.20      101.62      5.30 o 
  10   5   5       20.94       43.23      6.78 o 
  11   5   5       93.80      129.48      5.13 o 
 -14   6   5       67.98       80.72      7.57 o 
 -13   6   5       77.12       74.23      7.73 o 
 -12   6   5      641.59      611.07     13.72 o 
 -11   6   5      183.87      213.82      9.28 o 
 -10   6   5      367.87      390.97     10.95 o 
  -9   6   5       86.07       69.23      6.47 o 
  -8   6   5       10.99       27.45      6.70 o 
  -7   6   5       19.67       16.38      3.53 o 
  -6   6   5     1241.30     1218.34     10.71 o 
  -5   6   5       41.39       23.49      3.47 o 
  -4   6   5      322.27      344.01     13.70 o 
  -3   6   5     1643.43     1558.81     12.56 o 
  -2   6   5      619.52      650.60     43.67 o 
  -1   6   5        9.78      238.49      8.85 o 
   0   6   5      143.01      184.58      5.12 o 
   1   6   5       23.64       27.76      3.37 o 
   2   6   5      352.79      521.34      6.23 o 
   3   6   5       12.17       18.79      2.75 o 
   4   6   5      130.27      112.03      5.92 o 
   5   6   5       92.69       90.46      3.50 o 
   6   6   5       28.63       85.73      9.50 o 
   7   6   5      576.35      560.84      6.66 o 
   8   6   5      376.68      417.38     29.48 o 
   9   6   5       33.29       47.82      8.16 o 
  10   6   5        4.31        3.99      4.28 o 
 -13   7   5       34.33       38.34      6.67 o 
 -12   7   5       43.25       35.76      6.83 o 
 -11   7   5        6.54       27.01      6.86 o 
 -10   7   5       26.49      145.48      8.50 o 
  -9   7   5      204.04      194.35      8.52 o 
  -8   7   5       44.99       44.59      3.92 o 
  -7   7   5      839.81      735.11     13.81 o 
  -6   7   5       47.22       48.51      3.98 o 
  -5   7   5      771.66      737.57     18.98 o 
  -4   7   5     1355.74     1261.98     13.74 o 
  -3   7   5      188.64      182.90      5.15 o 
  -2   7   5       58.30       62.88      6.88 o 
  -1   7   5       36.02       51.55     10.26 o 
   0   7   5       57.00      267.52      7.51 o 
   1   7   5      190.81      285.12     14.48 o 
   2   7   5        6.25       15.59      2.76 o 
   3   7   5        8.05      117.28     13.15 o 
   4   7   5       57.61       60.38      5.10 o 
   5   7   5      244.95      265.87     13.43 o 
   6   7   5      749.92      749.53     14.81 o 
   7   7   5      158.92      137.96      8.03 o 
   8   7   5       11.25       -3.01      6.11 o 
   9   7   5      145.37      127.50      8.19 o 
 -12   8   5       81.73       91.92      8.33 o 
 -11   8   5       13.90       21.63      7.05 o 
 -10   8   5       14.46       22.05      6.26 o 
  -9   8   5        3.01        3.54      3.41 o 
  -8   8   5       76.19       74.42      4.28 o 
  -7   8   5      116.05      110.49      4.68 o 
  -6   8   5      219.98      210.68      6.26 o 
  -5   8   5       11.61        5.66      3.67 o 
  -4   8   5       71.03       64.63      9.92 o 
  -3   8   5       72.02       90.10      4.54 o 
  -2   8   5      137.36      134.05      4.92 o 
  -1   8   5      151.39      171.78      5.29 o 
   0   8   5      101.82       88.72      7.00 o 
   1   8   5       21.71       19.09      4.04 o 
   2   8   5       90.43      129.39      6.16 o 
   3   8   5       33.09       46.55      8.99 o 
   4   8   5       28.79       36.89      5.86 o 
   5   8   5       54.59       45.13      6.83 o 
   6   8   5       89.59       77.92      4.57 o 
   7   8   5       24.95        5.87      5.62 o 
   8   8   5       90.95       36.25      5.93 o 
 -11   9   5       43.85       40.56      6.51 o 
 -10   9   5       85.01       92.90      7.66 o 
  -9   9   5       65.65       97.31      4.75 o 
  -8   9   5       33.30       25.73      5.79 o 
  -7   9   5      134.35      128.86      5.17 o 
  -6   9   5       10.79        7.86      3.63 o 
  -5   9   5      109.06       97.13     11.44 o 
  -4   9   5      426.01      432.37     16.15 o 
  -3   9   5       35.10       23.49      4.55 o 
  -2   9   5       10.41        3.42      4.59 o 
  -1   9   5        3.77       22.66      5.43 o 
   0   9   5       68.98      110.76      6.84 o 
   1   9   5       61.10       88.54      6.73 o 
   2   9   5        6.42        2.98      7.88 o 
   3   9   5       19.39       49.33      4.51 o 
   4   9   5        6.64        9.58      3.63 o 
   5   9   5      200.82      180.20      7.83 o 
   6   9   5      216.37      215.97     16.02 o 
   7   9   5        9.78       -5.52      5.52 o 
  -9  10   5        1.86       24.12      4.64 o 
  -8  10   5      144.12      160.96      5.84 o 
  -7  10   5       80.85      148.57     11.39 o 
  -6  10   5       30.61       32.65      5.71 o 
  -4  10   5        2.77       26.27      5.74 o 
  -3  10   5        3.99       20.26      6.65 o 
  -2  10   5       89.88      110.30      7.12 o 
  -1  10   5      367.18      398.97     11.31 o 
   0  10   5      224.66      216.76      9.34 o 
   1  10   5        0.13       -2.63      5.41 o 
   2  10   5       35.32       36.46      4.37 o 
   3  10   5      335.85      352.58     11.15 o 
   4  10   5      216.48      254.21      8.58 o 
   5  10   5      135.08      109.53      5.73 o 
  -5  11   5       69.50       38.14      6.19 o 
  -4  11   5        0.31        2.75      6.69 o 
  -3  11   5       30.72       13.34      6.57 o 
  -2  11   5       50.33       58.80      6.78 o 
  -1  11   5       62.48       42.64      6.17 o 
   0  11   5       31.69       47.93      6.88 o 
   1  11   5        0.48       -5.85      5.85 o 
 -15   0   6       31.22       46.76      8.08 o 
 -14   0   6      517.30      584.32     13.62 o 
 -13   0   6      784.49      761.80     14.91 o 
 -12   0   6      187.19      243.27      9.60 o 
 -11   0   6      529.86      573.12     12.49 o 
 -10   0   6        6.91       34.29      5.65 o 
  -9   0   6        8.80       32.58      5.68 o 
  -8   0   6      499.66      575.65     11.75 o 
  -7   0   6      434.52      483.95     10.82 o 
  -6   0   6       80.50      142.32      6.86 o 
  -5   0   6       53.80       64.75      6.02 o 
  -4   0   6     3363.63     3285.03     24.95 o 
  -3   0   6     2169.60     2160.93     20.28 o 
  -2   0   6      190.32      584.15     11.27 o 
   0   0   6      102.17      120.91      6.31 o 
   1   0   6      492.52      500.92     10.39 o 
   2   0   6      117.69      195.14      6.98 o 
   3   0   6      271.90      368.24      8.79 o 
   4   0   6       43.80       48.29      5.41 o 
   5   0   6       76.13       68.93      4.96 o 
   6   0   6      327.57      445.61     11.72 o 
   7   0   6      454.62      413.17     11.71 o 
   8   0   6      244.54      341.12     11.15 o 
   9   0   6       22.33      157.76      9.02 o 
  10   0   6      115.18      130.75      9.70 o 
 -15   1   6      354.77      393.52     12.92 o 
 -14   1   6       32.59       31.64      7.71 o 
 -13   1   6      181.00      190.81     10.31 o 
 -12   1   6       22.18       20.10      6.77 o 
 -11   1   6       15.41       10.60      3.92 o 
 -10   1   6       11.03       17.01     12.89 o 
  -9   1   6      265.37      308.31     13.34 o 
  -8   1   6       70.71      155.75      8.56 o 
  -7   1   6       97.01      104.20      4.57 o 
  -6   1   6      228.67      250.91      7.87 o 
  -5   1   6      853.34      907.43      9.73 o 
  -4   1   6        7.41       12.61      3.61 o 
  -3   1   6      131.57      128.59      4.74 o 
  -2   1   6        4.68       29.38      7.03 o 
  -1   1   6       14.17       26.41      4.48 o 
   0   1   6      563.42      693.53     21.73 o 
   1   1   6       74.31      119.91      4.38 o 
   2   1   6       12.31       38.18      3.47 o 
   3   1   6      425.17      446.26     12.41 o 
   4   1   6      433.05      456.08     13.29 o 
   5   1   6       41.44       51.72      2.69 o 
   6   1   6       11.56       10.09      3.01 o 
   7   1   6        0.89        2.67      4.26 o 
   8   1   6       12.21       45.15      4.97 o 
   9   1   6        0.32       13.71      4.61 o 
  10   1   6       32.07      124.76      6.71 o 
 -15   2   6       16.04       70.51      9.20 o 
 -14   2   6      213.53      250.01     10.83 o 
 -13   2   6       36.22       31.56      6.91 o 
 -12   2   6      134.25      174.36      8.50 o 
 -11   2   6        2.17       16.44      5.70 o 
 -10   2   6       73.26       48.49      4.09 o 
  -9   2   6      321.37      330.58      6.69 o 
  -8   2   6        1.93        7.38      3.41 o 
  -7   2   6      488.70      489.17     29.47 o 
  -6   2   6      463.24      465.16      9.53 o 
  -5   2   6      128.28      183.96     10.85 o 
  -4   2   6     1609.35     1712.52     23.83 o 
  -3   2   6      916.84      906.19      9.57 o 
  -2   2   6        6.49      191.30      5.29 o 
  -1   2   6      831.75     1079.41     19.03 o 
   0   2   6      376.44      380.68     17.04 o 
   1   2   6      105.89      203.34      5.10 o 
   2   2   6       63.03      151.16      4.58 o 
   3   2   6       19.51       22.25      8.36 o 
   4   2   6      341.27      325.19     12.37 o 
   5   2   6        4.41       15.65      2.87 o 
   6   2   6        6.08        2.90      2.96 o 
   7   2   6      142.68      163.35      9.22 o 
   8   2   6       89.85       76.39      5.20 o 
   9   2   6       91.49      171.26      7.07 o 
  10   2   6      260.87      246.32      7.63 o 
 -14   3   6       32.76       38.70      7.57 o 
 -13   3   6       45.10       41.33      6.99 o 
 -12   3   6      339.59      343.93     11.14 o 
 -11   3   6       91.59       97.93      7.75 o 
 -10   3   6       76.84      103.61      7.69 o 
  -9   3   6        1.36      116.41      6.99 o 
  -8   3   6       35.91       40.46      6.33 o 
  -7   3   6      203.36      219.61      5.80 o 
  -6   3   6      292.07      291.13     14.97 o 
  -5   3   6      705.12      689.31     23.82 o 
  -4   3   6       33.49       67.11      7.93 o 
  -3   3   6       19.98       25.61      3.27 o 
  -2   3   6       55.31       68.81      6.64 o 
  -1   3   6      124.42      133.83      6.53 o 
   0   3   6      320.67      427.76      6.78 o 
   1   3   6       64.68      137.77      4.38 o 
   2   3   6      115.32      145.22      4.43 o 
   3   3   6        7.19       14.43      2.91 o 
   4   3   6      670.06      580.19     11.53 o 
   5   3   6      258.81      252.68      5.06 o 
   6   3   6        1.97       11.58      5.11 o 
   7   3   6       52.25      123.17      5.67 o 
   8   3   6       25.83       34.57      5.02 o 
   9   3   6        1.75        6.52      4.57 o 
 -14   4   6        0.59       55.66      8.12 o 
 -13   4   6      147.30      169.66      9.75 o 
 -12   4   6      389.28      343.99     11.18 o 
 -11   4   6      237.91      345.72     10.67 o 
 -10   4   6       19.37       45.00      6.52 o 
  -9   4   6      575.32      636.63     13.36 o 
  -8   4   6       12.83       62.53      6.71 o 
  -7   4   6       52.35       70.88      6.59 o 
  -6   4   6      523.87      517.63     11.74 o 
  -5   4   6       29.78       58.51      6.11 o 
  -4   4   6        9.59      307.07      9.40 o 
  -3   4   6        5.69      123.66      4.46 o 
  -2   4   6      631.35      634.38      8.05 o 
  -1   4   6     1566.69     1574.63     16.45 o 
   0   4   6      190.72      176.81     16.03 o 
   1   4   6       90.41      204.78     12.31 o 
   2   4   6       25.61       30.44      3.05 o 
   3   4   6      210.25      224.77      8.14 o 
   4   4   6      403.67      490.57     10.71 o 
   5   4   6      115.40      116.28      4.02 o 
   6   4   6      495.96      526.31     12.27 o 
   7   4   6        5.50       80.82      3.76 o 
   8   4   6       29.23       59.17      5.09 o 
   9   4   6      209.85      193.73      8.35 o 
 -13   5   6        3.80        5.27      7.02 o 
 -12   5   6       42.93       92.16      8.01 o 
 -11   5   6       81.76       90.27      7.32 o 
 -10   5   6      129.79      142.33      8.09 o 
  -9   5   6      870.20      768.76     14.71 o 
  -8   5   6      404.38      383.67     10.63 o 
  -7   5   6       84.05      254.71      9.27 o 
  -6   5   6      157.91      238.84      8.95 o 
  -5   5   6       17.88       21.12      5.00 o 
  -4   5   6        7.48       26.09      5.53 o 
  -3   5   6      144.64      147.37      7.70 o 
  -2   5   6       26.14       41.62      5.55 o 
  -1   5   6      166.08      150.82      7.21 o 
   0   5   6        3.40       19.23      3.03 o 
   1   5   6      455.80      455.74     11.49 o 
   2   5   6     1097.91     1071.46     15.69 o 
   3   5   6      203.88      247.98      8.81 o 
   4   5   6       44.87      226.41      8.20 o 
   5   5   6       52.33       53.51      8.92 o 
   6   5   6       25.00       17.11      4.25 o 
   7   5   6      289.20      256.00      9.08 o 
   8   5   6       14.81        7.42     16.45 o 
 -12   6   6        4.49        5.15      6.65 o 
 -11   6   6      165.39      188.38      9.56 o 
 -10   6   6      229.55      252.94     10.42 o 
  -9   6   6       78.08       54.18      6.78 o 
  -8   6   6        0.33      113.28      6.08 o 
  -7   6   6      358.88      351.40      6.65 o 
  -6   6   6        7.60       84.08      8.01 o 
  -5   6   6       10.14       64.82     12.18 o 
  -4   6   6        4.21       -1.08      3.66 o 
  -3   6   6       29.31       24.67     13.65 o 
  -2   6   6        7.55        9.69      4.67 o 
  -1   6   6        1.81        1.67      4.70 o 
   0   6   6      277.36      332.16      9.73 o 
   1   6   6      360.93      351.54      9.58 o 
   2   6   6       49.54      115.63      6.88 o 
   3   6   6      570.35      626.24     12.35 o 
   4   6   6       18.86       31.07      5.15 o 
   5   6   6       88.85      145.06      6.28 o 
   6   6   6       89.61      117.71     22.09 o 
   7   6   6       17.56       15.71      3.32 o 
 -11   7   6      158.52      173.97      9.06 o 
 -10   7   6       47.83       45.39      6.64 o 
  -9   7   6       95.70       89.94      7.25 o 
  -8   7   6       15.91       21.50      3.81 o 
  -7   7   6      120.10      217.35      6.34 o 
  -6   7   6       10.29       42.50      4.07 o 
  -5   7   6       46.71       79.82     10.61 o 
  -4   7   6      170.80      156.04      5.23 o 
  -3   7   6       22.26       32.37     13.25 o 
  -2   7   6       78.63       85.76      7.34 o 
  -1   7   6        8.78       31.10      3.45 o 
   0   7   6      111.42       97.38     22.57 o 
   1   7   6      140.91      143.85      5.31 o 
   2   7   6      644.58      657.83     26.10 o 
   3   7   6        2.65       37.42     12.25 o 
   4   7   6        1.18        5.15     13.95 o 
   5   7   6        4.46       10.97      4.24 o 
   6   7   6       35.48       88.34      8.35 o 
 -10   8   6      391.68      342.48     11.49 o 
  -9   8   6      118.15      147.92      8.41 o 
  -8   8   6       10.31       66.80      4.67 o 
  -7   8   6       67.95       86.00      6.12 o 
  -6   8   6      438.63      521.87     12.72 o 
  -5   8   6        5.10       51.95      5.79 o 
  -4   8   6       31.83       42.85      3.99 o 
  -3   8   6        4.62        3.31      5.49 o 
  -2   8   6       45.93       37.55      3.89 o 
  -1   8   6       93.94      102.89      8.38 o 
   0   8   6      251.70      267.56     16.25 o 
   1   8   6      575.06      627.29     27.80 o 
   2   8   6      125.43      141.81      7.02 o 
   3   8   6      251.83      239.78      9.00 o 
   4   8   6       32.86       78.66      6.20 o 
   5   8   6       28.99      104.42     28.02 o 
  -7   9   6      380.53      391.17     11.27 o 
  -6   9   6      119.66      116.11      6.29 o 
  -5   9   6       20.55       58.72      6.50 o 
  -4   9   6        4.49        6.32      5.99 o 
  -3   9   6       62.28       58.16     20.63 o 
  -2   9   6       31.24       61.00      8.29 o 
  -1   9   6       48.70       42.60      5.44 o 
   0   9   6      243.93      279.48      9.87 o 
   1   9   6       26.31       40.22      5.80 o 
   2   9   6        9.97      110.51      7.08 o 
 -13   1   7        0.73       29.93      8.03 o 
 -12   1   7      161.07      228.09     11.52 o 
 -11   1   7       65.16       80.75     19.90 o 
 -10   1   7      336.26      430.81     13.56 o 
  -9   1   7     1074.20     1071.61     26.87 o 
  -8   1   7      234.68      258.74      7.70 o 
  -7   1   7      707.20      812.61     10.28 o 
  -6   1   7       83.36      102.96     10.21 o 
  -5   1   7       15.73       15.96      3.73 o 
  -4   1   7      303.49      333.22      6.86 o 
  -3   1   7        0.85       -2.14      3.29 o 
  -2   1   7        0.07       57.64     12.76 o 
  -1   1   7        2.06        5.87      4.90 o 
   0   1   7       94.12       89.77     12.21 o 
   1   1   7      755.17      871.92     16.89 o 
   2   1   7      365.36      364.44      7.08 o 
   3   1   7        1.30      181.61     14.76 o 
   4   1   7      473.50      494.21      7.77 o 
   5   1   7       28.94       44.14      5.32 o 
   6   1   7      446.62      417.31      9.23 o 
   7   1   7       39.10       12.48      5.47 o 
 -12   2   7      268.96      290.26     10.95 o 
 -11   2   7      138.02      156.26      8.99 o 
 -10   2   7       55.61       71.93      7.27 o 
  -9   2   7       23.48       83.21     12.81 o 
  -8   2   7       63.96       79.48      4.53 o 
  -7   2   7      862.00      851.73     20.19 o 
  -6   2   7      215.26      187.62     17.33 o 
  -5   2   7      100.97       99.58      4.77 o 
  -4   2   7       16.33       52.62      4.21 o 
  -3   2   7      401.37      433.55     11.46 o 
  -2   2   7      211.71      230.74     33.75 o 
  -1   2   7       85.25       95.16      8.98 o 
   0   2   7      172.62      191.58     13.51 o 
   1   2   7       10.64      198.33     10.50 o 
   2   2   7       64.61       51.54      6.09 o 
   3   2   7      290.30      314.74      6.32 o 
   4   2   7       36.77       40.30      3.49 o 
   5   2   7      251.61      280.19      9.11 o 
   6   2   7       53.99       83.84     10.63 o 
   7   2   7      134.19      121.44      6.58 o 
 -12   3   7       42.59      106.13      8.83 o 
 -11   3   7       16.91       29.96      7.00 o 
 -10   3   7       44.45      106.80      8.68 o 
  -9   3   7       55.12       76.23      8.24 o 
  -8   3   7      157.26      165.33      8.70 o 
  -7   3   7     1161.28     1145.55     17.80 o 
  -6   3   7      309.35      285.62     10.38 o 
  -5   3   7      106.96      183.49     10.41 o 
  -4   3   7       60.92       71.45      6.38 o 
  -3   3   7      163.57      158.77     13.54 o 
  -2   3   7        7.58       22.77      7.41 o 
  -1   3   7      358.49      352.47     12.37 o 
   0   3   7       13.40       71.81      7.67 o 
   1   3   7        2.80      188.35     55.91 o 
   2   3   7       14.05       50.84      4.02 o 
   3   3   7       80.61       93.08      4.42 o 
   4   3   7      803.97      719.29     13.28 o 
   5   3   7        0.83       25.53      5.61 o 
   6   3   7      413.60      367.63     16.29 o 
 -11   4   7       18.44       30.61      7.89 o 
 -10   4   7        3.76        9.75      6.46 o 
  -9   4   7       10.48       12.92      6.01 o 
  -8   4   7       62.23       73.18      7.79 o 
  -7   4   7       54.36      100.79      7.38 o 
  -6   4   7        6.66        8.23      5.30 o 
  -5   4   7       96.34      143.90      7.91 o 
  -4   4   7      576.01      606.61     13.33 o 
  -3   4   7       13.34       11.46      6.07 o 
  -2   4   7       94.26      174.79     24.29 o 
  -1   4   7      258.08      262.71      6.22 o 
   0   4   7        7.23        5.19      4.81 o 
   1   4   7      162.27      187.95     10.96 o 
   2   4   7       70.48       74.54      8.56 o 
   3   4   7        6.62       -2.06      5.49 o 
   4   4   7       59.06       69.63      6.02 o 
   5   4   7       64.43       53.36      5.80 o 
 -10   5   7        5.52       -3.71      6.65 o 
  -9   5   7       14.59       22.06      6.84 o 
  -8   5   7      135.22      141.60      8.28 o 
  -7   5   7      135.89      140.82      8.03 o 
  -6   5   7       14.76       33.98      6.66 o 
  -5   5   7       54.63      134.44      8.60 o 
  -4   5   7       33.21       22.79      6.24 o 
  -3   5   7       34.74       50.20      6.57 o 
  -2   5   7        1.69       -5.06      5.38 o 
  -1   5   7      333.55      394.58     11.90 o 
   0   5   7      220.81      228.78      9.16 o 
   1   5   7       41.10       55.84      6.79 o 
   2   5   7        3.87       33.87      6.40 o 
   3   5   7        4.88        1.92      4.77 o 
   4   5   7       10.65       27.17      5.98 o 
   5   5   7        0.22        5.89      4.69 o 
  -9   6   7        0.86       22.91      7.01 o 
  -8   6   7       17.62       38.54      6.66 o 
  -7   6   7        4.39       11.98      5.94 o 
  -6   6   7       15.88        1.25      6.17 o 
  -5   6   7      559.70      586.67     13.78 o 
  -4   6   7      475.85      439.01     12.39 o 
  -3   6   7      317.23      364.96     11.57 o 
  -2   6   7        7.23       72.34      6.86 o 
  -1   6   7       41.50      165.21      9.12 o 
   0   6   7        3.28       -1.09      5.33 o 
   1   6   7        2.17       -4.81      6.07 o 
   2   6   7      101.95      100.44      7.25 o 
   3   6   7      148.16      138.07      7.97 o 
  -7   7   7        5.73       15.44      6.05 o 
  -6   7   7      617.87      594.72     14.12 o 
  -5   7   7       92.75      109.88      8.51 o 
  -4   7   7       54.53       42.60      7.13 o 
  -3   7   7      377.21      441.27     12.47 o 
  -2   7   7       46.63       43.52      6.01 o 
  -1   7   7        7.54       35.32      6.90 o 
   0   7   7        2.16      111.16      7.48 o 
   1   7   7       19.39       18.66      6.53 o 
  -9   0   8        1.60       11.15      6.57 o 
  -8   0   8       45.50       57.29      7.93 o 
  -7   0   8        0.42       13.02      6.13 o 
  -6   0   8      613.89      598.16     13.67 o 
  -5   0   8      226.75      226.76      9.78 o 
  -4   0   8      572.53      545.78     13.48 o 
  -3   0   8       12.71       83.87      7.85 o 
  -2   0   8      126.01      151.31      8.45 o 
  -1   0   8       79.53      120.56      8.13 o 
   0   0   8       47.53       48.40      6.66 o 
   1   0   8      189.98      179.92      8.39 o 
   2   0   8      258.46      263.48      9.13 o 
  -8   1   8        3.03        6.32      3.84 o 
  -7   1   8       81.02       82.74      5.42 o 
  -6   1   8       70.16       69.83      4.78 o 
  -5   1   8       10.14       15.34     13.14 o 
  -4   1   8      288.14      281.88     42.84 o 
  -3   1   8       32.85       57.03     17.91 o 
  -2   1   8       73.55       78.78     14.42 o 
  -1   1   8       76.08       56.69     15.52 o 
   0   1   8      100.92      118.28     17.44 o 
   1   1   8        4.61        6.33      5.10 o 
   2   1   8       17.65       27.31     17.32 o 
  -8   2   8       20.42       40.85      7.31 o 
  -7   2   8       10.92        6.68      8.18 o 
  -6   2   8       32.37       49.99      8.53 o 
  -5   2   8       18.38       25.35     10.76 o 
  -4   2   8      148.59      149.58      9.98 o 
  -3   2   8       79.22       76.15     25.26 o 
  -2   2   8      208.61      212.58      6.34 o 
  -1   2   8       28.64       17.55      4.67 o 
   0   2   8      173.70      176.84      6.03 o 
   1   2   8      170.53      144.02     15.87 o 
  -7   3   8      254.65      265.71     10.49 o 
  -6   3   8       30.80       13.63      6.55 o 
  -5   3   8       40.90       59.46      7.40 o 
  -4   3   8      399.84      374.45     17.18 o 
  -3   3   8       20.95       43.03     15.15 o 
  -2   3   8        2.66       -4.20      5.67 o 
  -1   3   8       10.83       13.30      3.93 o 
   0   3   8       14.70       16.64     11.61 o 
  -5   4   8       29.34       80.73      7.45 o 
  -3   4   8        9.24       27.75      6.81 o 
  -2   4   8      204.57      186.00      9.52 o 
                                                 
